# Supplementary material for: Generalization of fear learning is shaped by inhibitory sensory processing in mice
Source: Nat Commun. 2026 Apr 3;17:4825. doi: 10.1038/s41467-026-71356-5 (PMC13223235; doi:10.1038/s41467-026-71356-5)
Supplement: Supplementary file 4 — Source Data [file 41467_2026_71356_MOESM4_ESM.xlsx]

## Sheet: 1c
subj	b_condition	behavior	cell	drug	1	2	3	sex
OOD1	cont	odor	osn	cgp	11.85	30.81	18.85	1
OOD2	cont	odor	osn	cgp	25.4	10.55	10.44	2
OOV1	cont	odor	osn	vehicle	14.07	22.29	32.96	1
OOV2	cont	odor	osn	vehicle	32.14	34.07	24.25	1
GOD1	cont	odor	pg	cgp	15.04	25.89	5.29	2
GOD2	cont	odor	pg	cgp	24.25	32.7	26.25	2
GOV1	cont	odor	pg	vehicle	6.14	1.25	4.22	1
GOV2	cont	odor	pg	vehicle	10.14	26.44	20.11	2
MOD1	cont	odor	mitral	cgp	13.76	2.14	15.5	2
MOD2	cont	odor	mitral	cgp	31	18.33	10.7	1
MOD3	cont	odor	mitral	cgp	32.37	19.88	31.88	1
MOV1	cont	odor	mitral	vehicle	26.14	35.66	27.18	1
MOV2	cont	odor	mitral	vehicle	9.48	20.44	17.15	2
OPD1	exp	paired	osn	cgp	63.04	52.67	41.19	1
OPD2	exp	paired	osn	cgp	71.7	57.3	50.07	1
OPD3	exp	paired	osn	cgp	75.11	45.04	41.78	2
OPD4	exp	paired	osn	cgp	82.89	61.41	70.11	1
OPV1	exp	paired	osn	vehicle	69.85	27.19	29.22	2
OPV2	exp	paired	osn	vehicle	85.89	64.89	23.22	1
OPV3	exp	paired	osn	vehicle	65.86	50.67	32.48	2
GPD1	exp	paired	pg	cgp	56.82	43.21	13.79	2
GPD2	exp	paired	pg	cgp	64.36	52.31	46.93	1
GPD3	exp	paired	pg	cgp	90	85.96	59.48	2
GPD4	exp	paired	pg	cgp	98.67	82.96	68.07	1
GPV1	exp	paired	pg	vehicle	58.44	44.48	28.67	2
GPV2	exp	paired	pg	vehicle	68.26	42.85	24.53	1
GPV3	exp	paired	pg	vehicle	85.59	48.11	49.15	2
MPD1	exp	paired	mitral	cgp	83.08	59.37	23.93	2
MPD2	exp	paired	mitral	cgp	51.04	30.41	8.7	1
MPD3	exp	paired	mitral	cgp	43.19	21.33	25.04	1
MPD4	exp	paired	mitral	cgp	56.59	26.15	20.11	2
MPD5	exp	paired	mitral	cgp	81.41	68.63	69.15	2
MPD6	exp	paired	mitral	cgp	91.15	86.23	42.59	1
MPV1	exp	paired	mitral	vehicle	36.96	10.15	5.3	2
MPV2	exp	paired	mitral	vehicle	51.04	35.22	17.41	1
MPV3	exp	paired	mitral	vehicle	61.37	55.07	47.56	1
OSD1	cont	shock	osn	cgp	8.55	45.88	57.14	2
OSD2	cont	shock	osn	cgp	88.22	92.07	94.7	2
OSV1	cont	shock	osn	vehicle	56.77	52.37	14.85	1
OSV2	cont	shock	osn	vehicle	40.07	46.41	21.48	2
GSD1	cont	shock	pg	cgp	98.74	96.85	73.22	1
GSD2	cont	shock	pg	cgp	19.11	31.07	44.74	2
GSV1	cont	shock	pg	vehicle	24.19	26.61	39.38	1
GSV2	cont	shock	pg	vehicle	56.63	56.14	9.66	2
MSD1	cont	shock	mitral	cgp	36.03	42.33	20.1	1
MSD2	cont	shock	mitral	cgp	42.29	34.48	22.55	1
MSD3	cont	shock	mitral	cgp	35.26	23.88	39.33	2
MSV1	cont	shock	mitral	vehicle	44.22	53.66	17.29	2
MSV2	cont	shock	mitral	vehicle	66.33	55.89	59.37	1

## Sheet: 1d
subject	experiment	behavior	condition	drug	mobility	odor	distance
so1	3	odor only	control	Vehicle	89.4514	Scentless	37.051
so1	3	odor only	control	Vehicle	89.4514	MV	30.3727
so1	3	odor only	control	Vehicle	89.4514	Hex	30.2
so1	3	odor only	control	Vehicle	89.4514	BA	36.824
so2	3	odor only	control	Vehicle	62.4777	BA	27.5183
so2	3	odor only	control	Vehicle	62.4777	Scentless	33.1574
so2	3	odor only	control	Vehicle	62.4777	MV	38.3441
so2	3	odor only	control	Vehicle	62.4777	Hex	39.247
so3	3	odor only	control	Vehicle	52.2859	Hex	34.6832
so3	3	odor only	control	Vehicle	52.2859	BA	34.4884
so3	3	odor only	control	Vehicle	52.2859	Scentless	32.0604
so3	3	odor only	control	Vehicle	52.2859	MV	38.0034
so4	3	odor only	control	Vehicle	86.4184	Scentless	34.0784
so4	3	odor only	control	Vehicle	86.4184	Hex	30.7069
so4	3	odor only	control	Vehicle	86.4184	MV	35.067
so4	3	odor only	control	Vehicle	86.4184	BA	38.9403
so5	3	odor only	control	Vehicle	27.6539	Hex	37.9065
so5	3	odor only	control	Vehicle	27.6539	Scentless	42.4005
so5	3	odor only	control	Vehicle	27.6539	BA	28.181
so5	3	odor only	control	Vehicle	27.6539	MV	25.8626
so6	3	odor only	control	Vehicle	69.38	MV	33.4722
so6	3	odor only	control	Vehicle	69.38	BA	35.9778
so6	3	odor only	control	Vehicle	69.38	Hex	33.0468
so6	3	odor only	control	Vehicle	69.38	Scentless	34.8287
sp1	3	paired	experiment	Vehicle	66.1129	Scentless	20.794
sp1	3	paired	experiment	Vehicle	66.1129	BA	39.4769
sp1	3	paired	experiment	Vehicle	66.1129	Hex	31.7311
sp1	3	paired	experiment	Vehicle	66.1129	MV	45.9697
sp10	3	paired	experiment	Vehicle	56.4117	Hex	32.1791
sp10	3	paired	experiment	Vehicle	56.4117	BA	33.8179
sp10	3	paired	experiment	Vehicle	56.4117	MV	36.8863
sp10	3	paired	experiment	Vehicle	56.4117	Scentless	31.1654
sp2	3	paired	experiment	Vehicle	55.5085	Scentless	28.9903
sp2	3	paired	experiment	Vehicle	55.5085	MV	38.0315
sp2	3	paired	experiment	Vehicle	55.5085	BA	36.5102
sp2	3	paired	experiment	Vehicle	55.5085	Hex	30.8737
sp3	3	paired	experiment	Vehicle	41.0013	MV	47.9149
sp3	3	paired	experiment	Vehicle	41.0013	Scentless	17.2877
sp3	3	paired	experiment	Vehicle	41.0013	Hex	38.3551
sp3	3	paired	experiment	Vehicle	41.0013	BA	38.4428
sp4	3	paired	experiment	Vehicle	55.4527	BA	37.896
sp4	3	paired	experiment	Vehicle	55.4527	Hex	37.4525
sp4	3	paired	experiment	Vehicle	55.4527	Scentless	17.6981
sp4	3	paired	experiment	Vehicle	55.4527	MV	48.0521
sp5	3	paired	experiment	Vehicle	30.58	Scentless	29.1
sp5	3	paired	experiment	Vehicle	30.58	Hex	28.69
sp5	3	paired	experiment	Vehicle	30.58	BA	41.13
sp5	3	paired	experiment	Vehicle	30.58	MV	45.52
sp6	3	paired	experiment	Vehicle	87.7899	Hex	30.5197
sp6	3	paired	experiment	Vehicle	87.7899	Scentless	29.9887
sp6	3	paired	experiment	Vehicle	87.7899	BA	38.1632
sp6	3	paired	experiment	Vehicle	87.7899	MV	39.9382
sp7	3	paired	experiment	Vehicle	51.0259	MV	46.6929
sp7	3	paired	experiment	Vehicle	51.0259	Hex	29.1735
sp7	3	paired	experiment	Vehicle	51.0259	BA	43.1639
sp7	3	paired	experiment	Vehicle	51.0259	Scentless	23.3322
sp8	3	paired	experiment	Vehicle	61.4184	MV	45.7908
sp8	3	paired	experiment	Vehicle	61.4184	Hex	32.202
sp8	3	paired	experiment	Vehicle	61.4184	Scentless	22.2209
sp8	3	paired	experiment	Vehicle	61.4184	BA	39.2336
sp9	3	paired	experiment	Vehicle	62.9906	Scentless	29.3272
sp9	3	paired	experiment	Vehicle	62.9906	MV	38.7645
sp9	3	paired	experiment	Vehicle	62.9906	Hex	32.7881
sp9	3	paired	experiment	Vehicle	62.9906	BA	36.879
ss1	3	shock only	control	Vehicle	36.3403	BA	41.4788
ss1	3	shock only	control	Vehicle	36.3403	MV	32.324
ss1	3	shock only	control	Vehicle	36.3403	Hex	27.6455
ss1	3	shock only	control	Vehicle	36.3403	Scentless	37.7497
ss2	3	shock only	control	Vehicle	81.7016	BA	29.3616
ss2	3	shock only	control	Vehicle	81.7016	Scentless	33.1139
ss2	3	shock only	control	Vehicle	81.7016	Hex	38.2391
ss2	3	shock only	control	Vehicle	81.7016	MV	34.7124
ss3	3	shock only	control	Vehicle	68.0196	Scentless	33.7779
ss3	3	shock only	control	Vehicle	68.0196	BA	39.7363
ss3	3	shock only	control	Vehicle	68.0196	Hex	27.3419
ss3	3	shock only	control	Vehicle	68.0196	MV	36.1258
ss4	3	shock only	control	Vehicle	35.6044	BA	22.8435
ss4	3	shock only	control	Vehicle	35.6044	MV	28.7018
ss4	3	shock only	control	Vehicle	35.6044	Hex	44.2755
ss4	3	shock only	control	Vehicle	35.6044	Scentless	40.9906
ss5	3	shock only	control	Vehicle	55.1851	Hex	32.1975
ss5	3	shock only	control	Vehicle	55.1851	Scentless	29.6815
ss5	3	shock only	control	Vehicle	55.1851	MV	38.6648
ss5	3	shock only	control	Vehicle	55.1851	BA	34.3675
ss6	3	shock only	control	Vehicle	71.5098	BA	33.6123
ss6	3	shock only	control	Vehicle	71.5098	Hex	36.208
ss6	3	shock only	control	Vehicle	71.5098	Scentless	41.0135
ss6	3	shock only	control	Vehicle	71.5098	MV	25.9902

## Sheet: 1e
subject	experiment	behavior	condition	drug	detection	mobility	center	ba	danger	mv	zone 1	2-hex	safe	no-odor	zone 2
so1	3	odor only	control	Vehicle	98.7066	89.4514	15.7449	8.18466	15.5107	9.24398	14.9978	15.9233	8.94291	4.80598	5.35236
so2	3	odor only	control	Vehicle	98.7734	62.4777	9.23283	24.7658	10.0468	3.34523	4.92864	11.5076	11.1508	4.00312	19.7926
so3	3	odor only	control	Vehicle	99.2641	52.2859	6.89117	8.7868	13.169	7.68287	5.1405	9.09902	26.55	3.54594	18.3988
so4	3	odor only	control	Vehicle	99.2306	86.4184	4.32649	7.16994	8.30731	10.95	13.0464	15.4996	22.2792	10.058	7.59367
so5	3	odor only	control	Vehicle	97.9705	27.6539	46.9001	0.568689	30.7649	9.56735	7.70517	0.858608	0.59099	0.535237	0.479483
so6	3	odor only	control	Vehicle	98.5058	69.38	12.7342	9.29973	15.0201	13.6708	8.82025	13.8269	7.60482	8.7868	8.74219
ss1	3	shock only	control	Vehicle	99.4202	36.3403	9.17707	0	3.26717	4.99554	41.5812	5.46387	21.4541	3.6686	9.81267
ss2	3	shock only	control	Vehicle	98.8515	81.7016	13.6039	18.9117	13.4478	8.97636	6.45629	7.81668	7.89474	8.28501	13.459
ss3	3	shock only	control	Vehicle	98.8179	68.0196	11.6302	9.23283	4.21499	5.73149	13.1133	22.0004	18.9005	6.35593	7.63827
ss4	3	shock only	control	Vehicle	95.5397	35.6044	6.72391	12.8903	56.3448	7.47101	0.903211	0.814005	2.82114	1.32694	6.24442
ss5	3	shock only	control	Vehicle	99.0745	55.1851	22.5468	7.21454	2.72078	2.1298	10.1026	4.98439	24.4202	10.3925	14.5629
ss6	3	shock only	control	Vehicle	99.3868	71.5098	11.7864	7.05843	27.9773	19.6365	12.8345	4.97324	5.17395	5.0959	4.85058

## Sheet: 1f
subject	experiment	behavior	condition	drug	detection	mobility	center	ba	danger	mv	zone 1	2-hex	safe	no-odor	zone 2
so1	3	odor only	control	Vehicle	98.7066	89.4514	15.7449	8.18466	15.5107	9.24398	14.9978	15.9233	8.94291	4.80598	5.35236
so2	3	odor only	control	Vehicle	98.7734	62.4777	9.23283	24.7658	10.0468	3.34523	4.92864	11.5076	11.1508	4.00312	19.7926
so3	3	odor only	control	Vehicle	99.2641	52.2859	6.89117	8.7868	13.169	7.68287	5.1405	9.09902	26.55	3.54594	18.3988
so4	3	odor only	control	Vehicle	99.2306	86.4184	4.32649	7.16994	8.30731	10.95	13.0464	15.4996	22.2792	10.058	7.59367
so5	3	odor only	control	Vehicle	97.9705	27.6539	46.9001	0.568689	30.7649	9.56735	7.70517	0.858608	0.59099	0.535237	0.479483
so6	3	odor only	control	Vehicle	98.5058	69.38	12.7342	9.29973	15.0201	13.6708	8.82025	13.8269	7.60482	8.7868	8.74219
ss1	3	shock only	control	Vehicle	99.4202	36.3403	9.17707	0	3.26717	4.99554	41.5812	5.46387	21.4541	3.6686	9.81267
ss2	3	shock only	control	Vehicle	98.8515	81.7016	13.6039	18.9117	13.4478	8.97636	6.45629	7.81668	7.89474	8.28501	13.459
ss3	3	shock only	control	Vehicle	98.8179	68.0196	11.6302	9.23283	4.21499	5.73149	13.1133	22.0004	18.9005	6.35593	7.63827
ss4	3	shock only	control	Vehicle	95.5397	35.6044	6.72391	12.8903	56.3448	7.47101	0.903211	0.814005	2.82114	1.32694	6.24442
ss5	3	shock only	control	Vehicle	99.0745	55.1851	22.5468	7.21454	2.72078	2.1298	10.1026	4.98439	24.4202	10.3925	14.5629
ss6	3	shock only	control	Vehicle	99.3868	71.5098	11.7864	7.05843	27.9773	19.6365	12.8345	4.97324	5.17395	5.0959	4.85058
sp1	3	paired	experiment	Vehicle	97.9371	66.1129	4.47145	2.01829	2.36396	2.66503	7.4041	6.33363	20.8854	40.7783	11.0169
sp2	3	paired	experiment	Vehicle	99.1637	55.5085	22.7698	4.52721	5.06244	3.96967	5.39697	10.5375	30.3858	9.41124	7.10303
sp3	3	paired	experiment	Vehicle	99.4314	41.0013	7.28145	5.12935	5.1405	3.31178	2.30821	1.68376	3.61285	64.0723	6.89117
sp4	3	paired	experiment	Vehicle	99.4536	55.4527	3.99197	2.2413	2.99955	4.63872	3.40098	3.90277	8.28501	62.1097	7.88359
sp5	3	paired	experiment	Vehicle	99.44	30.58	2.63	14.06	1.42	0.81	0	24.33	42.34	6.51	7.34
sp6	3	paired	experiment	Vehicle	98.7624	87.7899	7.37065	6.90232	5.29661	6.50089	10.9389	14.7971	15.8564	20.6512	10.4483
sp7	3	paired	experiment	Vehicle	99.9666	51.0259	1.01472	1.99599	2.00714	4.98439	5.70919	5.79839	43.3095	30.1963	4.95094
sp8	3	paired	experiment	Vehicle	99.6878	61.4184	2.30821	2.69848	1.61686	4.69447	4.50491	5.73149	32.7275	29.8394	15.5665
sp9	3	paired	experiment	Vehicle	99.0411	62.9906	12.8011	4.87288	9.37779	5.75379	3.0107	24.6989	13.4367	15.7226	9.36664
sp10	3	paired	experiment	Vehicle	99.2417	56.4117	7.22569	8.68644	24.7212	3.22257	2.45317	4.30419	28.624	17.6628	2.34166

## Sheet: 2d
subj	cell	behavior	b_condition	drug	odor	roi	max_change
OSD1	osn	shock	cont	cgp	1	1	51.7627
OSD1	osn	shock	cont	cgp	1	2	22.7827
OSD1	osn	shock	cont	cgp	1	3	46.103
OSD1	osn	shock	cont	cgp	1	4	67.3007
OSD1	osn	shock	cont	cgp	1	5	79.7705
OSD1	osn	shock	cont	cgp	1	6	46.2086
OSD1	osn	shock	cont	cgp	1	7	15.374
OSD1	osn	shock	cont	cgp	1	8	69.0244
OSD1	osn	shock	cont	cgp	1	9	35.6014
OSD1	osn	shock	cont	cgp	1	10	45.3473
OSD1	osn	shock	cont	cgp	1	11	50.4156
OSD1	osn	shock	cont	cgp	1	12	33.707
OSD1	osn	shock	cont	cgp	1	13	59.4598
OSD1	osn	shock	cont	cgp	1	14	43.2735
OSD1	osn	shock	cont	cgp	1	15	58.3118
OSD1	osn	shock	cont	cgp	1	16	35.4417
OSD1	osn	shock	cont	cgp	1	17	34.6886
OSD1	osn	shock	cont	cgp	1	18	43.4969
OSD1	osn	shock	cont	cgp	1	19	35.0855
OSD1	osn	shock	cont	cgp	2	1	36.8508
OSD1	osn	shock	cont	cgp	2	2	48.6678
OSD1	osn	shock	cont	cgp	2	3	52.1047
OSD1	osn	shock	cont	cgp	2	4	53.7627
OSD1	osn	shock	cont	cgp	2	5	63.0043
OSD1	osn	shock	cont	cgp	2	6	21.3984
OSD1	osn	shock	cont	cgp	2	7	33.1176
OSD1	osn	shock	cont	cgp	2	8	39.4459
OSD1	osn	shock	cont	cgp	2	9	48.701
OSD1	osn	shock	cont	cgp	2	10	39.5308
OSD1	osn	shock	cont	cgp	2	11	41.4915
OSD1	osn	shock	cont	cgp	2	12	18.64
OSD1	osn	shock	cont	cgp	2	13	32.7229
OSD1	osn	shock	cont	cgp	2	14	34.5915
OSD1	osn	shock	cont	cgp	3	1	6.26717
OSD1	osn	shock	cont	cgp	3	2	35.8576
OSD1	osn	shock	cont	cgp	3	3	22.1609
OSD1	osn	shock	cont	cgp	3	4	37.5485
OSD1	osn	shock	cont	cgp	3	5	42.5195
OSD1	osn	shock	cont	cgp	3	6	22.0576
OSD1	osn	shock	cont	cgp	3	7	60.1619
OSD1	osn	shock	cont	cgp	3	8	31.9038
OSD1	osn	shock	cont	cgp	3	9	11.9234
OSD1	osn	shock	cont	cgp	3	10	20.683
OSD1	osn	shock	cont	cgp	3	11	37.1817
OSD1	osn	shock	cont	cgp	3	12	49.3915
OSD1	osn	shock	cont	cgp	3	13	58.9953
OSD1	osn	shock	cont	cgp	3	14	77.2893
OSD1	osn	shock	cont	cgp	3	15	45.5909
OSD1	osn	shock	cont	cgp	3	16	74.0003
OSD1	osn	shock	cont	cgp	3	17	41.9768
OSD2	osn	shock	cont	cgp	1	1	50.7955
OSD2	osn	shock	cont	cgp	1	2	23.0018
OSD2	osn	shock	cont	cgp	1	3	16.3643
OSD2	osn	shock	cont	cgp	1	4	33.5876
OSD2	osn	shock	cont	cgp	1	5	14.4423
OSD2	osn	shock	cont	cgp	1	6	18.7937
OSD2	osn	shock	cont	cgp	1	7	34.7519
OSD2	osn	shock	cont	cgp	1	8	45.6338
OSD2	osn	shock	cont	cgp	1	9	33.4316
OSD2	osn	shock	cont	cgp	1	10	27.7369
OSD2	osn	shock	cont	cgp	1	11	37.3696
OSD2	osn	shock	cont	cgp	1	12	39.1318
OSD2	osn	shock	cont	cgp	1	13	32.9524
OSD2	osn	shock	cont	cgp	1	14	34.8908
OSD2	osn	shock	cont	cgp	1	15	54.2294
OSD2	osn	shock	cont	cgp	1	16	56.8231
OSD2	osn	shock	cont	cgp	1	17	55.229
OSD2	osn	shock	cont	cgp	1	18	92.3268
OSD2	osn	shock	cont	cgp	2	1	29.1826
OSD2	osn	shock	cont	cgp	2	2	28.7607
OSD2	osn	shock	cont	cgp	2	3	29.8933
OSD2	osn	shock	cont	cgp	2	4	35.3363
OSD2	osn	shock	cont	cgp	2	5	36.4609
OSD2	osn	shock	cont	cgp	2	6	21.0678
OSD2	osn	shock	cont	cgp	2	7	30.8805
OSD2	osn	shock	cont	cgp	2	8	15.4993
OSD2	osn	shock	cont	cgp	2	9	29.8449
OSD2	osn	shock	cont	cgp	2	10	87.0888
OSD2	osn	shock	cont	cgp	2	11	65.1248
OSD2	osn	shock	cont	cgp	2	12	71.455
OSD2	osn	shock	cont	cgp	2	13	34.4391
OSD2	osn	shock	cont	cgp	3	1	5.63426
OSD2	osn	shock	cont	cgp	3	2	-26.0108
OSD2	osn	shock	cont	cgp	3	3	88.4535
OSD2	osn	shock	cont	cgp	3	4	84.0849
OSD2	osn	shock	cont	cgp	3	5	102.41
OSD2	osn	shock	cont	cgp	3	6	81.4272
OSD2	osn	shock	cont	cgp	3	7	103.946
OSD2	osn	shock	cont	cgp	3	8	34.1373
OSD2	osn	shock	cont	cgp	3	9	30.2599
OSD2	osn	shock	cont	cgp	3	10	45.107
OSD2	osn	shock	cont	cgp	3	11	-5.50331
OOD1	osn	odor	cont	cgp	1	1	-1.61387
OOD1	osn	odor	cont	cgp	1	2	13.8411
OOD1	osn	odor	cont	cgp	1	3	1.89423
OOD1	osn	odor	cont	cgp	1	4	56.5825
OOD1	osn	odor	cont	cgp	1	5	49.8721
OOD1	osn	odor	cont	cgp	1	6	40.8357
OOD1	osn	odor	cont	cgp	1	7	43.4969
OOD1	osn	odor	cont	cgp	1	8	-5.16397
OOD1	osn	odor	cont	cgp	1	9	84.1446
OOD1	osn	odor	cont	cgp	1	10	92.5582
OOD1	osn	odor	cont	cgp	1	11	106.663
OOD1	osn	odor	cont	cgp	1	12	22.1681
OOD1	osn	odor	cont	cgp	1	13	80.3636
OOD1	osn	odor	cont	cgp	1	14	85.283
OOD1	osn	odor	cont	cgp	1	15	42.7482
OOD1	osn	odor	cont	cgp	1	16	24.8437
OOD1	osn	odor	cont	cgp	1	17	65.1871
OOD1	osn	odor	cont	cgp	1	18	58.1789
OOD1	osn	odor	cont	cgp	1	19	60.9454
OOD1	osn	odor	cont	cgp	1	20	37.2661
OOD1	osn	odor	cont	cgp	1	21	16.321
OOD1	osn	odor	cont	cgp	1	22	40.6372
OOD1	osn	odor	cont	cgp	1	23	34.8694
OOD1	osn	odor	cont	cgp	1	24	41.594
OOD1	osn	odor	cont	cgp	1	25	38.5159
OOD1	osn	odor	cont	cgp	1	26	40.1391
OOD1	osn	odor	cont	cgp	2	1	57.2098
OOD1	osn	odor	cont	cgp	2	2	35.3098
OOD1	osn	odor	cont	cgp	2	3	6.2272
OOD1	osn	odor	cont	cgp	2	4	-11.1864
OOD1	osn	odor	cont	cgp	2	5	79.9262
OOD1	osn	odor	cont	cgp	2	6	31.3429
OOD1	osn	odor	cont	cgp	2	7	-16.2833
OOD1	osn	odor	cont	cgp	2	8	-11.1157
OOD1	osn	odor	cont	cgp	2	9	12.7126
OOD1	osn	odor	cont	cgp	2	10	14.3142
OOD1	osn	odor	cont	cgp	2	11	76.1858
OOD1	osn	odor	cont	cgp	2	12	89.163
OOD1	osn	odor	cont	cgp	2	13	39.2112
OOD1	osn	odor	cont	cgp	2	14	76.7325
OOD1	osn	odor	cont	cgp	2	15	32.1598
OOD1	osn	odor	cont	cgp	2	16	39.9704
OOD1	osn	odor	cont	cgp	2	17	102.441
OOD1	osn	odor	cont	cgp	2	18	71.6757
OOD1	osn	odor	cont	cgp	2	19	51.3848
OOD1	osn	odor	cont	cgp	2	20	97.8148
OOD1	osn	odor	cont	cgp	2	21	134.893
OOD1	osn	odor	cont	cgp	3	1	5.18404
OOD1	osn	odor	cont	cgp	3	2	33.5795
OOD1	osn	odor	cont	cgp	3	3	86.4065
OOD1	osn	odor	cont	cgp	3	4	66.5618
OOD1	osn	odor	cont	cgp	3	5	52.1447
OOD1	osn	odor	cont	cgp	3	6	20.9224
OOD1	osn	odor	cont	cgp	3	7	57.9263
OOD1	osn	odor	cont	cgp	3	8	16.3282
OOD1	osn	odor	cont	cgp	3	9	64.925
OOD1	osn	odor	cont	cgp	3	10	-13.8675
OOD1	osn	odor	cont	cgp	3	11	28.5198
OOD1	osn	odor	cont	cgp	3	12	-1.06972
OOD1	osn	odor	cont	cgp	3	13	49.7715
OOD1	osn	odor	cont	cgp	3	14	19.4714
OOD1	osn	odor	cont	cgp	3	15	59.239
OOD1	osn	odor	cont	cgp	3	16	15.5096
OOD1	osn	odor	cont	cgp	3	17	64.9704
OOD1	osn	odor	cont	cgp	3	18	49.716
OOD1	osn	odor	cont	cgp	3	19	35.0475
OOD1	osn	odor	cont	cgp	3	20	29.0291
OOD1	osn	odor	cont	cgp	3	21	52.3614
OOD1	osn	odor	cont	cgp	3	22	21.3211
OOD2	osn	odor	cont	cgp	1	1	34.9089
OOD2	osn	odor	cont	cgp	1	2	44.85
OOD2	osn	odor	cont	cgp	1	3	75.9799
OOD2	osn	odor	cont	cgp	1	4	11.8936
OOD2	osn	odor	cont	cgp	1	5	40.3523
OOD2	osn	odor	cont	cgp	1	6	35.3944
OOD2	osn	odor	cont	cgp	1	7	47.773
OOD2	osn	odor	cont	cgp	1	8	42.7585
OOD2	osn	odor	cont	cgp	1	9	49.8762
OOD2	osn	odor	cont	cgp	1	10	42.5631
OOD2	osn	odor	cont	cgp	1	11	45.3635
OOD2	osn	odor	cont	cgp	1	12	33.7564
OOD2	osn	odor	cont	cgp	1	13	111.473
OOD2	osn	odor	cont	cgp	1	14	75.949
OOD2	osn	odor	cont	cgp	1	15	36.1742
OOD2	osn	odor	cont	cgp	1	16	20.6075
OOD2	osn	odor	cont	cgp	1	17	50.0174
OOD2	osn	odor	cont	cgp	2	1	61.6796
OOD2	osn	odor	cont	cgp	2	2	53.8951
OOD2	osn	odor	cont	cgp	2	3	53.0432
OOD2	osn	odor	cont	cgp	2	4	-0.759419
OOD2	osn	odor	cont	cgp	2	5	49.4058
OOD2	osn	odor	cont	cgp	2	6	34.3696
OOD2	osn	odor	cont	cgp	2	7	51.1292
OOD2	osn	odor	cont	cgp	2	8	43.5551
OOD2	osn	odor	cont	cgp	2	9	54.8517
OOD2	osn	odor	cont	cgp	2	10	55.8931
OOD2	osn	odor	cont	cgp	2	11	50.1261
OOD2	osn	odor	cont	cgp	2	12	34.2003
OOD2	osn	odor	cont	cgp	2	13	45.3549
OOD2	osn	odor	cont	cgp	2	14	23.7328
OOD2	osn	odor	cont	cgp	3	1	-1.30765
OOD2	osn	odor	cont	cgp	3	2	37.6395
OOD2	osn	odor	cont	cgp	3	3	42.4058
OOD2	osn	odor	cont	cgp	3	4	55.1254
OOD2	osn	odor	cont	cgp	3	5	42.7828
OOD2	osn	odor	cont	cgp	3	6	44.2734
OOD2	osn	odor	cont	cgp	3	7	30.6589
OOD2	osn	odor	cont	cgp	3	8	54.4042
OOD2	osn	odor	cont	cgp	3	9	31.9921
OOD2	osn	odor	cont	cgp	3	10	49.4812
OOD2	osn	odor	cont	cgp	3	11	64.6512
OOD2	osn	odor	cont	cgp	3	12	52.0144
OOD2	osn	odor	cont	cgp	3	13	38.2769
OOD2	osn	odor	cont	cgp	3	14	34.7172
OOD2	osn	odor	cont	cgp	3	15	39.9363
OSV1	osn	shock	cont	vehicle	1	1	-9.95393
OSV1	osn	shock	cont	vehicle	1	2	-23.6634
OSV1	osn	shock	cont	vehicle	1	3	4.94012
OSV1	osn	shock	cont	vehicle	1	4	-15.4381
OSV1	osn	shock	cont	vehicle	1	5	-18.7627
OSV1	osn	shock	cont	vehicle	1	6	7.42174
OSV1	osn	shock	cont	vehicle	1	7	2.85838
OSV1	osn	shock	cont	vehicle	1	8	9.35082
OSV1	osn	shock	cont	vehicle	1	9	12.8372
OSV1	osn	shock	cont	vehicle	1	10	-14.5
OSV1	osn	shock	cont	vehicle	1	11	-17.3695
OSV1	osn	shock	cont	vehicle	2	1	-1.5669
OSV1	osn	shock	cont	vehicle	2	2	9.00382
OSV1	osn	shock	cont	vehicle	2	3	-4.54592
OSV1	osn	shock	cont	vehicle	2	4	-1.09562
OSV1	osn	shock	cont	vehicle	2	5	-2.06881
OSV1	osn	shock	cont	vehicle	2	6	22.1583
OSV1	osn	shock	cont	vehicle	2	7	5.08894
OSV1	osn	shock	cont	vehicle	2	8	35.5237
OSV1	osn	shock	cont	vehicle	2	9	28.7369
OSV1	osn	shock	cont	vehicle	2	10	11.0219
OSV1	osn	shock	cont	vehicle	2	11	5.00292
OSV1	osn	shock	cont	vehicle	2	12	-22.1219
OSV1	osn	shock	cont	vehicle	2	13	2.54165
OSV1	osn	shock	cont	vehicle	3	1	-0.140751
OSV1	osn	shock	cont	vehicle	3	2	7.04465
OSV1	osn	shock	cont	vehicle	3	3	-11.89
OSV1	osn	shock	cont	vehicle	3	4	-8.03155
OSV1	osn	shock	cont	vehicle	3	5	-8.69718
OSV1	osn	shock	cont	vehicle	3	6	4.69031
OSV1	osn	shock	cont	vehicle	3	7	5.27249
OSV1	osn	shock	cont	vehicle	3	8	3.79011
OSV1	osn	shock	cont	vehicle	3	9	3.9134
OSV1	osn	shock	cont	vehicle	3	10	0.409057
OSV1	osn	shock	cont	vehicle	3	11	-19.6764
OSV2	osn	shock	cont	vehicle	1	1	26.5109
OSV2	osn	shock	cont	vehicle	1	2	2.24479
OSV2	osn	shock	cont	vehicle	1	3	18.3775
OSV2	osn	shock	cont	vehicle	1	4	-17.692
OSV2	osn	shock	cont	vehicle	1	5	-14.952
OSV2	osn	shock	cont	vehicle	1	6	-3.5653
OSV2	osn	shock	cont	vehicle	1	7	-7.92393
OSV2	osn	shock	cont	vehicle	1	8	-3.9119
OSV2	osn	shock	cont	vehicle	1	9	-7.109
OSV2	osn	shock	cont	vehicle	1	10	-4.8629
OSV2	osn	shock	cont	vehicle	1	11	-4.21776
OSV2	osn	shock	cont	vehicle	2	1	-8.63968
OSV2	osn	shock	cont	vehicle	2	2	-9.86957
OSV2	osn	shock	cont	vehicle	2	3	-2.86265
OSV2	osn	shock	cont	vehicle	2	4	-14.475
OSV2	osn	shock	cont	vehicle	2	5	-23.51
OSV2	osn	shock	cont	vehicle	2	6	-22.7849
OSV2	osn	shock	cont	vehicle	2	7	-33.2622
OSV2	osn	shock	cont	vehicle	2	8	-0.871842
OSV2	osn	shock	cont	vehicle	2	9	-10.2318
OSV2	osn	shock	cont	vehicle	2	10	-36.3044
OSV2	osn	shock	cont	vehicle	2	11	-1.12735
OSV2	osn	shock	cont	vehicle	2	12	12.6362
OSV2	osn	shock	cont	vehicle	3	1	-41.1348
OSV2	osn	shock	cont	vehicle	3	2	-19.0066
OSV2	osn	shock	cont	vehicle	3	3	-19.2482
OSV2	osn	shock	cont	vehicle	3	4	-38.248
OSV2	osn	shock	cont	vehicle	3	5	-39.8693
OSV2	osn	shock	cont	vehicle	3	6	-20.4789
OSV2	osn	shock	cont	vehicle	3	7	-21.3246
OSV2	osn	shock	cont	vehicle	3	8	-27.3785
OSV2	osn	shock	cont	vehicle	3	9	-24.9378
OOV1	osn	odor	cont	vehicle	1	1	1.61516
OOV1	osn	odor	cont	vehicle	1	2	7.14542
OOV1	osn	odor	cont	vehicle	1	3	-1.15872
OOV1	osn	odor	cont	vehicle	1	4	-0.422547
OOV1	osn	odor	cont	vehicle	1	5	-9.43392
OOV1	osn	odor	cont	vehicle	1	6	-3.76386
OOV1	osn	odor	cont	vehicle	1	7	-6.46337
OOV1	osn	odor	cont	vehicle	1	8	-4.91374
OOV1	osn	odor	cont	vehicle	1	9	-2.70132
OOV1	osn	odor	cont	vehicle	1	10	-5.44147
OOV1	osn	odor	cont	vehicle	1	11	-2.44202
OOV1	osn	odor	cont	vehicle	1	12	-0.414346
OOV1	osn	odor	cont	vehicle	1	13	-2.09836
OOV1	osn	odor	cont	vehicle	1	14	-1.68394
OOV1	osn	odor	cont	vehicle	2	1	-8.42704
OOV1	osn	odor	cont	vehicle	2	2	-12.9138
OOV1	osn	odor	cont	vehicle	2	3	-16.5381
OOV1	osn	odor	cont	vehicle	2	4	-15.6479
OOV1	osn	odor	cont	vehicle	2	5	-12.6668
OOV1	osn	odor	cont	vehicle	2	6	-13.4934
OOV1	osn	odor	cont	vehicle	2	7	-16.6023
OOV1	osn	odor	cont	vehicle	2	8	-13.7103
OOV1	osn	odor	cont	vehicle	2	9	-12.8036
OOV1	osn	odor	cont	vehicle	2	10	-12.2981
OOV1	osn	odor	cont	vehicle	2	11	-13.2937
OOV1	osn	odor	cont	vehicle	2	12	-18.8158
OOV1	osn	odor	cont	vehicle	3	1	-8.75675
OOV1	osn	odor	cont	vehicle	3	2	-5.35855
OOV1	osn	odor	cont	vehicle	3	3	-8.08015
OOV1	osn	odor	cont	vehicle	3	4	-9.22932
OOV1	osn	odor	cont	vehicle	3	5	-1.25759
OOV1	osn	odor	cont	vehicle	3	6	-7.36562
OOV1	osn	odor	cont	vehicle	3	7	-4.32845
OOV1	osn	odor	cont	vehicle	3	8	-7.4989
OOV1	osn	odor	cont	vehicle	3	9	-3.33334
OOV1	osn	odor	cont	vehicle	3	10	5.27688
OOV1	osn	odor	cont	vehicle	3	11	0.353723
OOV1	osn	odor	cont	vehicle	3	12	-8.5572
OOV2	osn	odor	cont	vehicle	1	1	-20.6483
OOV2	osn	odor	cont	vehicle	1	2	-11.7256
OOV2	osn	odor	cont	vehicle	1	3	-15.2619
OOV2	osn	odor	cont	vehicle	1	4	-12.2055
OOV2	osn	odor	cont	vehicle	1	5	-1.88288
OOV2	osn	odor	cont	vehicle	1	6	-19.4502
OOV2	osn	odor	cont	vehicle	1	7	-19.5663
OOV2	osn	odor	cont	vehicle	1	8	-16.4927
OOV2	osn	odor	cont	vehicle	1	9	-8.05416
OOV2	osn	odor	cont	vehicle	1	10	-5.98235
OOV2	osn	odor	cont	vehicle	1	11	2.98121
OOV2	osn	odor	cont	vehicle	1	12	-10.8985
OOV2	osn	odor	cont	vehicle	1	13	7.6321
OOV2	osn	odor	cont	vehicle	1	14	-11.0362
OOV2	osn	odor	cont	vehicle	1	15	-5.42334
OOV2	osn	odor	cont	vehicle	1	16	0.515191
OOV2	osn	odor	cont	vehicle	1	17	21.4312
OOV2	osn	odor	cont	vehicle	1	18	12.1568
OOV2	osn	odor	cont	vehicle	1	19	3.09697
OOV2	osn	odor	cont	vehicle	1	20	-29.8243
OOV2	osn	odor	cont	vehicle	1	21	1.75219
OOV2	osn	odor	cont	vehicle	1	22	-24.3607
OOV2	osn	odor	cont	vehicle	1	23	26.9979
OOV2	osn	odor	cont	vehicle	1	24	16.8839
OOV2	osn	odor	cont	vehicle	1	25	-7.55135
OOV2	osn	odor	cont	vehicle	2	1	12.005
OOV2	osn	odor	cont	vehicle	2	2	-3.79968
OOV2	osn	odor	cont	vehicle	2	3	1.95309
OOV2	osn	odor	cont	vehicle	2	4	3.2501
OOV2	osn	odor	cont	vehicle	2	5	3.5685
OOV2	osn	odor	cont	vehicle	2	6	-7.33673
OOV2	osn	odor	cont	vehicle	2	7	0.333305
OOV2	osn	odor	cont	vehicle	2	8	5.3152
OOV2	osn	odor	cont	vehicle	2	9	12.8768
OOV2	osn	odor	cont	vehicle	2	10	11.3168
OOV2	osn	odor	cont	vehicle	2	11	-8.46335
OOV2	osn	odor	cont	vehicle	2	12	-6.42019
OOV2	osn	odor	cont	vehicle	2	13	-7.83665
OOV2	osn	odor	cont	vehicle	2	14	1.97421
OOV2	osn	odor	cont	vehicle	2	15	-2.98349
OOV2	osn	odor	cont	vehicle	2	16	-0.213689
OOV2	osn	odor	cont	vehicle	2	17	-7.9974
OOV2	osn	odor	cont	vehicle	2	18	2.92571
OOV2	osn	odor	cont	vehicle	2	19	3.79674
OOV2	osn	odor	cont	vehicle	3	1	23.3996
OOV2	osn	odor	cont	vehicle	3	2	5.64291
OOV2	osn	odor	cont	vehicle	3	3	3.34669
OOV2	osn	odor	cont	vehicle	3	4	1.3661
OOV2	osn	odor	cont	vehicle	3	5	-4.69931
OOV2	osn	odor	cont	vehicle	3	6	-10.6136
OOV2	osn	odor	cont	vehicle	3	7	3.94363
OOV2	osn	odor	cont	vehicle	3	8	10.2918
OOV2	osn	odor	cont	vehicle	3	9	15.5595
OOV2	osn	odor	cont	vehicle	3	10	-0.0256013
OOV2	osn	odor	cont	vehicle	3	11	-15.053
OOV2	osn	odor	cont	vehicle	3	12	-4.24848
OOV2	osn	odor	cont	vehicle	3	13	19.8632
OOV2	osn	odor	cont	vehicle	3	14	13.3812
OOV2	osn	odor	cont	vehicle	3	15	0.758667
OOV2	osn	odor	cont	vehicle	3	16	12.5781
OOV2	osn	odor	cont	vehicle	3	17	-13.7194

## Sheet: 2e
subj	cell	behavior	b_condition	drug	odor	roi	max
GSD1	pg	shock	cont	cgp	1	1	50.9996
GSD1	pg	shock	cont	cgp	1	2	37.9358
GSD1	pg	shock	cont	cgp	1	3	45.593
GSD1	pg	shock	cont	cgp	1	4	45.9943
GSD1	pg	shock	cont	cgp	1	5	48.7078
GSD1	pg	shock	cont	cgp	1	6	34.5972
GSD1	pg	shock	cont	cgp	1	7	40.5454
GSD1	pg	shock	cont	cgp	1	8	118.073
GSD1	pg	shock	cont	cgp	1	9	84.8729
GSD1	pg	shock	cont	cgp	1	10	38.4063
GSD1	pg	shock	cont	cgp	1	11	37.541
GSD1	pg	shock	cont	cgp	1	12	25.2335
GSD1	pg	shock	cont	cgp	1	13	14.049
GSD1	pg	shock	cont	cgp	1	14	55.6471
GSD1	pg	shock	cont	cgp	1	15	38.1634
GSD1	pg	shock	cont	cgp	1	16	21.4048
GSD1	pg	shock	cont	cgp	1	17	27.794
GSD1	pg	shock	cont	cgp	1	18	83.007
GSD1	pg	shock	cont	cgp	1	19	31.3784
GSD1	pg	shock	cont	cgp	2	1	24.7767
GSD1	pg	shock	cont	cgp	2	2	26.3371
GSD1	pg	shock	cont	cgp	2	3	39.752
GSD1	pg	shock	cont	cgp	2	4	39.8869
GSD1	pg	shock	cont	cgp	2	5	41.4648
GSD1	pg	shock	cont	cgp	2	6	31.6245
GSD1	pg	shock	cont	cgp	2	7	26.2512
GSD1	pg	shock	cont	cgp	2	8	17.7828
GSD1	pg	shock	cont	cgp	2	9	28.9336
GSD1	pg	shock	cont	cgp	2	10	39.0281
GSD1	pg	shock	cont	cgp	2	11	30.9168
GSD1	pg	shock	cont	cgp	2	12	45.1068
GSD1	pg	shock	cont	cgp	2	13	46.0775
GSD1	pg	shock	cont	cgp	2	14	35.0385
GSD1	pg	shock	cont	cgp	2	15	34.6257
GSD1	pg	shock	cont	cgp	2	16	28.6829
GSD1	pg	shock	cont	cgp	2	17	44.346
GSD1	pg	shock	cont	cgp	2	18	38.3951
GSD1	pg	shock	cont	cgp	2	19	43.2952
GSD1	pg	shock	cont	cgp	2	20	22.4044
GSD1	pg	shock	cont	cgp	3	1	27.3029
GSD1	pg	shock	cont	cgp	3	2	36.2201
GSD1	pg	shock	cont	cgp	3	3	42.1914
GSD1	pg	shock	cont	cgp	3	4	60.8652
GSD1	pg	shock	cont	cgp	3	5	44.2257
GSD1	pg	shock	cont	cgp	3	6	46.6895
GSD1	pg	shock	cont	cgp	3	7	34.5841
GSD1	pg	shock	cont	cgp	3	8	38.9291
GSD1	pg	shock	cont	cgp	3	9	41.3604
GSD1	pg	shock	cont	cgp	3	10	38.2153
GSD1	pg	shock	cont	cgp	3	11	36.9538
GSD1	pg	shock	cont	cgp	3	12	30.4007
GSD1	pg	shock	cont	cgp	3	13	37.2944
GSD1	pg	shock	cont	cgp	3	14	33.8568
GSD1	pg	shock	cont	cgp	3	15	43.7981
GSD1	pg	shock	cont	cgp	3	16	36.4156
GSD1	pg	shock	cont	cgp	3	17	33.2524
GSD1	pg	shock	cont	cgp	3	18	22.2654
GSD1	pg	shock	cont	cgp	3	19	50.3045
GSD2	pg	shock	cont	cgp	1	1	29.9105
GSD2	pg	shock	cont	cgp	1	2	41.4517
GSD2	pg	shock	cont	cgp	1	3	44.1926
GSD2	pg	shock	cont	cgp	1	4	28.6012
GSD2	pg	shock	cont	cgp	1	5	38.5418
GSD2	pg	shock	cont	cgp	1	6	37.274
GSD2	pg	shock	cont	cgp	1	7	26.4668
GSD2	pg	shock	cont	cgp	1	8	17.8848
GSD2	pg	shock	cont	cgp	1	9	29.2031
GSD2	pg	shock	cont	cgp	1	10	50.9359
GSD2	pg	shock	cont	cgp	1	11	45.9586
GSD2	pg	shock	cont	cgp	1	12	35.3077
GSD2	pg	shock	cont	cgp	1	13	34.5015
GSD2	pg	shock	cont	cgp	1	14	32.8454
GSD2	pg	shock	cont	cgp	1	15	35.4194
GSD2	pg	shock	cont	cgp	1	16	29.2751
GSD2	pg	shock	cont	cgp	1	17	25.3751
GSD2	pg	shock	cont	cgp	1	18	20.036
GSD2	pg	shock	cont	cgp	1	19	30.6675
GSD2	pg	shock	cont	cgp	1	20	40.9857
GSD2	pg	shock	cont	cgp	1	21	28.1366
GSD2	pg	shock	cont	cgp	1	22	37.6147
GSD2	pg	shock	cont	cgp	1	23	11.7916
GSD2	pg	shock	cont	cgp	1	24	20.5236
GSD2	pg	shock	cont	cgp	1	25	54.384
GSD2	pg	shock	cont	cgp	1	26	45.6667
GSD2	pg	shock	cont	cgp	1	27	58.0435
GSD2	pg	shock	cont	cgp	1	28	41.4804
GSD2	pg	shock	cont	cgp	1	29	36.1405
GSD2	pg	shock	cont	cgp	2	1	13.473
GSD2	pg	shock	cont	cgp	2	2	42.5953
GSD2	pg	shock	cont	cgp	2	3	49.8377
GSD2	pg	shock	cont	cgp	2	4	8.66955
GSD2	pg	shock	cont	cgp	2	5	34.3079
GSD2	pg	shock	cont	cgp	2	6	49.0429
GSD2	pg	shock	cont	cgp	2	7	37.7229
GSD2	pg	shock	cont	cgp	2	8	23.7091
GSD2	pg	shock	cont	cgp	2	9	6.03622
GSD2	pg	shock	cont	cgp	2	10	32.7281
GSD2	pg	shock	cont	cgp	2	11	8.93674
GSD2	pg	shock	cont	cgp	2	12	55.475
GSD2	pg	shock	cont	cgp	2	13	52.2399
GSD2	pg	shock	cont	cgp	2	14	37.5211
GSD2	pg	shock	cont	cgp	2	15	45.0943
GSD2	pg	shock	cont	cgp	2	16	42.0532
GSD2	pg	shock	cont	cgp	2	17	28.9505
GSD2	pg	shock	cont	cgp	2	18	32.8381
GSD2	pg	shock	cont	cgp	2	19	50.6522
GSD2	pg	shock	cont	cgp	2	20	5.9091
GSD2	pg	shock	cont	cgp	2	21	38.9456
GSD2	pg	shock	cont	cgp	3	1	16.719
GSD2	pg	shock	cont	cgp	3	2	63.8966
GSD2	pg	shock	cont	cgp	3	3	53.093
GSD2	pg	shock	cont	cgp	3	4	72.3797
GSD2	pg	shock	cont	cgp	3	5	51.7002
GSD2	pg	shock	cont	cgp	3	6	63.9498
GSD2	pg	shock	cont	cgp	3	7	49.3319
GSD2	pg	shock	cont	cgp	3	8	23.5843
GSD2	pg	shock	cont	cgp	3	9	6.7506
GSD2	pg	shock	cont	cgp	3	10	35.111
GSD2	pg	shock	cont	cgp	3	11	24.1698
GSD2	pg	shock	cont	cgp	3	12	17.3482
GSD2	pg	shock	cont	cgp	3	13	15.1493
GSD2	pg	shock	cont	cgp	3	14	28.2245
GSD2	pg	shock	cont	cgp	3	15	30.6697
GSD2	pg	shock	cont	cgp	3	16	26.3376
GSD2	pg	shock	cont	cgp	3	17	20.843
GSD2	pg	shock	cont	cgp	3	18	32.6899
GOD1	pg	odor	cont	cgp	1	1	43.224
GOD1	pg	odor	cont	cgp	1	2	33.839
GOD1	pg	odor	cont	cgp	1	3	34.3137
GOD1	pg	odor	cont	cgp	1	4	34.0239
GOD1	pg	odor	cont	cgp	1	5	31.6514
GOD1	pg	odor	cont	cgp	1	6	30.6036
GOD1	pg	odor	cont	cgp	1	7	40.522
GOD1	pg	odor	cont	cgp	1	8	49.0169
GOD1	pg	odor	cont	cgp	1	9	36.9393
GOD1	pg	odor	cont	cgp	1	10	39.4151
GOD1	pg	odor	cont	cgp	1	11	25.6211
GOD1	pg	odor	cont	cgp	1	12	28.7333
GOD1	pg	odor	cont	cgp	1	13	42.8156
GOD1	pg	odor	cont	cgp	1	14	35.3225
GOD1	pg	odor	cont	cgp	1	15	26.3643
GOD1	pg	odor	cont	cgp	1	16	42.4332
GOD1	pg	odor	cont	cgp	1	17	44.1747
GOD1	pg	odor	cont	cgp	1	18	53.3411
GOD1	pg	odor	cont	cgp	1	19	52.5856
GOD1	pg	odor	cont	cgp	1	20	44.1324
GOD1	pg	odor	cont	cgp	1	21	60.1942
GOD1	pg	odor	cont	cgp	2	1	38.9534
GOD1	pg	odor	cont	cgp	2	2	34.8351
GOD1	pg	odor	cont	cgp	2	3	29.5391
GOD1	pg	odor	cont	cgp	2	4	25.8398
GOD1	pg	odor	cont	cgp	2	5	20.879
GOD1	pg	odor	cont	cgp	2	6	38.4736
GOD1	pg	odor	cont	cgp	2	7	29.1811
GOD1	pg	odor	cont	cgp	2	8	35.6614
GOD1	pg	odor	cont	cgp	2	9	35.6379
GOD1	pg	odor	cont	cgp	2	10	29.1374
GOD1	pg	odor	cont	cgp	2	11	43.2963
GOD1	pg	odor	cont	cgp	2	12	40.5147
GOD1	pg	odor	cont	cgp	2	13	35.7138
GOD1	pg	odor	cont	cgp	3	1	50.3244
GOD1	pg	odor	cont	cgp	3	2	51.4954
GOD1	pg	odor	cont	cgp	3	3	41.981
GOD1	pg	odor	cont	cgp	3	4	35.5709
GOD1	pg	odor	cont	cgp	3	5	25.9046
GOD1	pg	odor	cont	cgp	3	6	44.5607
GOD1	pg	odor	cont	cgp	3	7	26.0011
GOD1	pg	odor	cont	cgp	3	8	18.8209
GOD1	pg	odor	cont	cgp	3	9	19.0441
GOD1	pg	odor	cont	cgp	3	10	21.6775
GOD1	pg	odor	cont	cgp	3	11	24.2814
GOD1	pg	odor	cont	cgp	3	12	55.2632
GOD2	pg	odor	cont	cgp	1	1	33.9696
GOD2	pg	odor	cont	cgp	1	2	27.4109
GOD2	pg	odor	cont	cgp	1	3	33.855
GOD2	pg	odor	cont	cgp	1	4	34.4843
GOD2	pg	odor	cont	cgp	1	5	30.3785
GOD2	pg	odor	cont	cgp	1	6	24.699
GOD2	pg	odor	cont	cgp	1	7	44.753
GOD2	pg	odor	cont	cgp	1	8	45.9469
GOD2	pg	odor	cont	cgp	1	9	30.9144
GOD2	pg	odor	cont	cgp	1	10	27.432
GOD2	pg	odor	cont	cgp	1	11	25.9528
GOD2	pg	odor	cont	cgp	1	12	40.4519
GOD2	pg	odor	cont	cgp	1	13	26.0056
GOD2	pg	odor	cont	cgp	1	14	28.6324
GOD2	pg	odor	cont	cgp	1	15	27.675
GOD2	pg	odor	cont	cgp	1	16	23.2644
GOD2	pg	odor	cont	cgp	1	17	45.4952
GOD2	pg	odor	cont	cgp	1	18	60.2286
GOD2	pg	odor	cont	cgp	1	19	30.3479
GOD2	pg	odor	cont	cgp	1	20	29.5399
GOD2	pg	odor	cont	cgp	1	21	30.8677
GOD2	pg	odor	cont	cgp	1	22	33.1642
GOD2	pg	odor	cont	cgp	2	1	55.8028
GOD2	pg	odor	cont	cgp	2	2	41.8524
GOD2	pg	odor	cont	cgp	2	3	34.1996
GOD2	pg	odor	cont	cgp	2	4	53.9876
GOD2	pg	odor	cont	cgp	2	5	42.7777
GOD2	pg	odor	cont	cgp	2	6	68.4505
GOD2	pg	odor	cont	cgp	2	7	26.4381
GOD2	pg	odor	cont	cgp	2	8	68.1867
GOD2	pg	odor	cont	cgp	2	9	31.2762
GOD2	pg	odor	cont	cgp	2	10	23.8773
GOD2	pg	odor	cont	cgp	2	11	69.7327
GOD2	pg	odor	cont	cgp	2	12	62.0422
GOD2	pg	odor	cont	cgp	2	13	56.6704
GOD2	pg	odor	cont	cgp	2	14	52.6382
GOD2	pg	odor	cont	cgp	2	15	30.3045
GOD2	pg	odor	cont	cgp	2	16	37.5184
GOD2	pg	odor	cont	cgp	2	17	34.0471
GOD2	pg	odor	cont	cgp	2	18	17.3493
GOD2	pg	odor	cont	cgp	2	19	47.4256
GOD2	pg	odor	cont	cgp	2	20	41.1693
GOD2	pg	odor	cont	cgp	2	21	71.974
GOD2	pg	odor	cont	cgp	2	22	34.5926
GOD2	pg	odor	cont	cgp	3	1	43.0515
GOD2	pg	odor	cont	cgp	3	2	40.1666
GOD2	pg	odor	cont	cgp	3	3	72.0675
GOD2	pg	odor	cont	cgp	3	4	38.9173
GOD2	pg	odor	cont	cgp	3	5	47.0297
GOD2	pg	odor	cont	cgp	3	6	46.9762
GOD2	pg	odor	cont	cgp	3	7	32.4337
GOD2	pg	odor	cont	cgp	3	8	30.1082
GOD2	pg	odor	cont	cgp	3	9	37.369
GOD2	pg	odor	cont	cgp	3	10	31.4139
GOD2	pg	odor	cont	cgp	3	11	34.455
GOD2	pg	odor	cont	cgp	3	12	40.985
GOD2	pg	odor	cont	cgp	3	13	63.2548
GOD2	pg	odor	cont	cgp	3	14	70.3833
GOD2	pg	odor	cont	cgp	3	15	31.0534
GOD2	pg	odor	cont	cgp	3	16	37.7334
GOD2	pg	odor	cont	cgp	3	17	55.3925
GOD2	pg	odor	cont	cgp	3	18	78.9699
GOD2	pg	odor	cont	cgp	3	19	48.2231
GSV1	pg	shock	cont	vehicle	1	1	-8.27916
GSV1	pg	shock	cont	vehicle	1	2	-6.71149
GSV1	pg	shock	cont	vehicle	1	3	-8.27144
GSV1	pg	shock	cont	vehicle	1	4	-11.6935
GSV1	pg	shock	cont	vehicle	1	5	-9.14334
GSV1	pg	shock	cont	vehicle	1	6	-17.4308
GSV1	pg	shock	cont	vehicle	1	7	-12.1699
GSV1	pg	shock	cont	vehicle	1	8	-4.34097
GSV1	pg	shock	cont	vehicle	1	9	-3.02648
GSV1	pg	shock	cont	vehicle	1	10	-12.2272
GSV1	pg	shock	cont	vehicle	1	11	-16.5144
GSV1	pg	shock	cont	vehicle	1	12	-11.8786
GSV1	pg	shock	cont	vehicle	1	13	-12.2688
GSV1	pg	shock	cont	vehicle	1	14	-6.19638
GSV1	pg	shock	cont	vehicle	1	15	-3.06464
GSV1	pg	shock	cont	vehicle	1	16	4.60976
GSV1	pg	shock	cont	vehicle	1	17	-1.01004
GSV1	pg	shock	cont	vehicle	1	18	-5.8195
GSV1	pg	shock	cont	vehicle	1	19	-9.29299
GSV1	pg	shock	cont	vehicle	1	20	-2.51976
GSV1	pg	shock	cont	vehicle	1	21	-12.0123
GSV1	pg	shock	cont	vehicle	1	22	-13.9615
GSV1	pg	shock	cont	vehicle	1	23	2.81007
GSV1	pg	shock	cont	vehicle	1	24	-0.759172
GSV1	pg	shock	cont	vehicle	1	25	2.02648
GSV1	pg	shock	cont	vehicle	2	1	1.81394
GSV1	pg	shock	cont	vehicle	2	2	3.42147
GSV1	pg	shock	cont	vehicle	2	3	0.777284
GSV1	pg	shock	cont	vehicle	2	4	-1.84827
GSV1	pg	shock	cont	vehicle	2	5	-10.9133
GSV1	pg	shock	cont	vehicle	2	6	-9.5788
GSV1	pg	shock	cont	vehicle	2	7	-10.2839
GSV1	pg	shock	cont	vehicle	2	8	4.15182
GSV1	pg	shock	cont	vehicle	2	9	1.64215
GSV1	pg	shock	cont	vehicle	2	10	7.33129
GSV1	pg	shock	cont	vehicle	2	11	-2.13109
GSV1	pg	shock	cont	vehicle	2	12	-8.03555
GSV1	pg	shock	cont	vehicle	2	13	0.584938
GSV1	pg	shock	cont	vehicle	2	14	-7.74541
GSV1	pg	shock	cont	vehicle	2	15	-16.6007
GSV1	pg	shock	cont	vehicle	2	16	-10.2487
GSV1	pg	shock	cont	vehicle	2	17	-0.975721
GSV1	pg	shock	cont	vehicle	2	18	-0.517993
GSV1	pg	shock	cont	vehicle	2	19	-3.68627
GSV1	pg	shock	cont	vehicle	3	1	-19.7626
GSV1	pg	shock	cont	vehicle	3	2	-15.4483
GSV1	pg	shock	cont	vehicle	3	3	-26.0591
GSV1	pg	shock	cont	vehicle	3	4	-27.5562
GSV1	pg	shock	cont	vehicle	3	5	-13.935
GSV1	pg	shock	cont	vehicle	3	6	-12.6463
GSV1	pg	shock	cont	vehicle	3	7	-10.1349
GSV1	pg	shock	cont	vehicle	3	8	-15.9418
GSV1	pg	shock	cont	vehicle	3	9	-14.2961
GSV1	pg	shock	cont	vehicle	3	10	-10.5961
GSV1	pg	shock	cont	vehicle	3	11	-11.237
GSV1	pg	shock	cont	vehicle	3	12	-9.97161
GSV1	pg	shock	cont	vehicle	3	13	-18.4999
GSV1	pg	shock	cont	vehicle	3	14	-22.8583
GSV1	pg	shock	cont	vehicle	3	15	-19.2168
GSV1	pg	shock	cont	vehicle	3	16	-32.1072
GSV1	pg	shock	cont	vehicle	3	17	-23.3373
GSV2	pg	shock	cont	vehicle	1	1	-5.22042
GSV2	pg	shock	cont	vehicle	1	2	-6.64114
GSV2	pg	shock	cont	vehicle	1	3	-3.8528
GSV2	pg	shock	cont	vehicle	1	4	-2.48853
GSV2	pg	shock	cont	vehicle	1	5	-7.18103
GSV2	pg	shock	cont	vehicle	1	6	-7.62491
GSV2	pg	shock	cont	vehicle	1	7	-2.47741
GSV2	pg	shock	cont	vehicle	1	8	-5.10748
GSV2	pg	shock	cont	vehicle	1	9	-1.41517
GSV2	pg	shock	cont	vehicle	1	10	1.28675
GSV2	pg	shock	cont	vehicle	1	11	-6.36614
GSV2	pg	shock	cont	vehicle	1	12	-5.76285
GSV2	pg	shock	cont	vehicle	1	13	-10.8531
GSV2	pg	shock	cont	vehicle	1	14	-5.80437
GSV2	pg	shock	cont	vehicle	1	15	-15.6366
GSV2	pg	shock	cont	vehicle	1	16	-6.31691
GSV2	pg	shock	cont	vehicle	1	17	-3.10707
GSV2	pg	shock	cont	vehicle	1	18	-9.98766
GSV2	pg	shock	cont	vehicle	1	19	-0.13254
GSV2	pg	shock	cont	vehicle	1	20	-4.40521
GSV2	pg	shock	cont	vehicle	1	21	-13.4538
GSV2	pg	shock	cont	vehicle	1	22	-6.78566
GSV2	pg	shock	cont	vehicle	1	23	-6.74277
GSV2	pg	shock	cont	vehicle	1	24	-3.96393
GSV2	pg	shock	cont	vehicle	2	1	7.01839
GSV2	pg	shock	cont	vehicle	2	2	-7.91596
GSV2	pg	shock	cont	vehicle	2	3	-7.6115
GSV2	pg	shock	cont	vehicle	2	4	-7.62005
GSV2	pg	shock	cont	vehicle	2	5	2.83191
GSV2	pg	shock	cont	vehicle	2	6	-3.75044
GSV2	pg	shock	cont	vehicle	2	7	-3.47294
GSV2	pg	shock	cont	vehicle	2	8	1.20397
GSV2	pg	shock	cont	vehicle	2	9	-2.5333
GSV2	pg	shock	cont	vehicle	2	10	1.70136
GSV2	pg	shock	cont	vehicle	2	11	-14.7059
GSV2	pg	shock	cont	vehicle	2	12	-7.78209
GSV2	pg	shock	cont	vehicle	2	13	-3.27518
GSV2	pg	shock	cont	vehicle	2	14	-12.9677
GSV2	pg	shock	cont	vehicle	2	15	-7.5006
GSV2	pg	shock	cont	vehicle	2	16	-3.24824
GSV2	pg	shock	cont	vehicle	2	17	-2.30621
GSV2	pg	shock	cont	vehicle	2	18	1.53826
GSV2	pg	shock	cont	vehicle	2	19	14.1343
GSV2	pg	shock	cont	vehicle	2	20	3.14547
GSV2	pg	shock	cont	vehicle	2	21	-2.38506
GSV2	pg	shock	cont	vehicle	2	22	-2.92604
GSV2	pg	shock	cont	vehicle	2	23	-6.51219
GSV2	pg	shock	cont	vehicle	2	24	-6.05855
GSV2	pg	shock	cont	vehicle	2	25	-4.50492
GSV2	pg	shock	cont	vehicle	2	26	-2.31701
GSV2	pg	shock	cont	vehicle	2	27	10.0796
GSV2	pg	shock	cont	vehicle	3	1	-3.03265
GSV2	pg	shock	cont	vehicle	3	2	-3.87441
GSV2	pg	shock	cont	vehicle	3	3	2.18306
GSV2	pg	shock	cont	vehicle	3	4	-16.7702
GSV2	pg	shock	cont	vehicle	3	5	5.99498
GSV2	pg	shock	cont	vehicle	3	6	-7.14842
GSV2	pg	shock	cont	vehicle	3	7	-7.02664
GSV2	pg	shock	cont	vehicle	3	8	-6.51761
GSV2	pg	shock	cont	vehicle	3	9	-8.3235
GSV2	pg	shock	cont	vehicle	3	10	-13.7651
GSV2	pg	shock	cont	vehicle	3	11	-4.49478
GSV2	pg	shock	cont	vehicle	3	12	-21.0208
GSV2	pg	shock	cont	vehicle	3	13	-6.83599
GSV2	pg	shock	cont	vehicle	3	14	-13.8372
GSV2	pg	shock	cont	vehicle	3	15	-10.1265
GSV2	pg	shock	cont	vehicle	3	16	-0.363668
GSV2	pg	shock	cont	vehicle	3	17	-7.68561
GSV2	pg	shock	cont	vehicle	3	18	-7.94162
GSV2	pg	shock	cont	vehicle	3	19	-7.80497
GSV2	pg	shock	cont	vehicle	3	20	-7.42943
GSV2	pg	shock	cont	vehicle	3	21	2.87946
GSV2	pg	shock	cont	vehicle	3	22	-10.1153
GSV2	pg	shock	cont	vehicle	3	23	-11.3975
GSV2	pg	shock	cont	vehicle	3	24	-14.2991
GOV1	pg	odor	cont	vehicle	1	1	-2.12197
GOV1	pg	odor	cont	vehicle	1	2	-7.61449
GOV1	pg	odor	cont	vehicle	1	3	-8.45438
GOV1	pg	odor	cont	vehicle	1	4	-0.950189
GOV1	pg	odor	cont	vehicle	1	5	-1.15301
GOV1	pg	odor	cont	vehicle	1	6	-0.401753
GOV1	pg	odor	cont	vehicle	1	7	5.22844
GOV1	pg	odor	cont	vehicle	1	8	-6.38252
GOV1	pg	odor	cont	vehicle	1	9	-2.23344
GOV1	pg	odor	cont	vehicle	1	10	-2.49822
GOV1	pg	odor	cont	vehicle	1	11	-2.94037
GOV1	pg	odor	cont	vehicle	1	12	-2.98692
GOV1	pg	odor	cont	vehicle	1	13	-7.0797
GOV1	pg	odor	cont	vehicle	1	14	-3.10217
GOV1	pg	odor	cont	vehicle	1	15	-6.76496
GOV1	pg	odor	cont	vehicle	1	16	-2.07019
GOV1	pg	odor	cont	vehicle	1	17	-3.99661
GOV1	pg	odor	cont	vehicle	1	18	-4.37235
GOV1	pg	odor	cont	vehicle	1	19	-10.9204
GOV1	pg	odor	cont	vehicle	1	20	-12.9013
GOV1	pg	odor	cont	vehicle	1	21	-12.7464
GOV1	pg	odor	cont	vehicle	1	22	-8.39648
GOV1	pg	odor	cont	vehicle	1	23	-12.9772
GOV1	pg	odor	cont	vehicle	1	24	-23.2169
GOV1	pg	odor	cont	vehicle	2	1	-12.5448
GOV1	pg	odor	cont	vehicle	2	2	-9.10195
GOV1	pg	odor	cont	vehicle	2	3	-11.5136
GOV1	pg	odor	cont	vehicle	2	4	-9.65099
GOV1	pg	odor	cont	vehicle	2	5	-5.67516
GOV1	pg	odor	cont	vehicle	2	6	-3.44028
GOV1	pg	odor	cont	vehicle	2	7	-18.3763
GOV1	pg	odor	cont	vehicle	2	8	-10.2302
GOV1	pg	odor	cont	vehicle	2	9	-14.9305
GOV1	pg	odor	cont	vehicle	2	10	-15.935
GOV1	pg	odor	cont	vehicle	2	11	-16.6921
GOV1	pg	odor	cont	vehicle	2	12	0.29652
GOV1	pg	odor	cont	vehicle	2	13	-52.5873
GOV1	pg	odor	cont	vehicle	2	14	-3.15859
GOV1	pg	odor	cont	vehicle	2	15	0.543623
GOV1	pg	odor	cont	vehicle	2	16	0.91073
GOV1	pg	odor	cont	vehicle	2	17	7.52041
GOV1	pg	odor	cont	vehicle	2	18	4.72509
GOV1	pg	odor	cont	vehicle	2	19	2.97401
GOV1	pg	odor	cont	vehicle	2	20	1.49949
GOV1	pg	odor	cont	vehicle	2	21	-8.07094
GOV1	pg	odor	cont	vehicle	2	22	-14.5315
GOV1	pg	odor	cont	vehicle	2	23	-31.3357
GOV1	pg	odor	cont	vehicle	2	24	0.154398
GOV1	pg	odor	cont	vehicle	2	25	2.5289
GOV1	pg	odor	cont	vehicle	3	1	-7.18256
GOV1	pg	odor	cont	vehicle	3	2	-6.12939
GOV1	pg	odor	cont	vehicle	3	3	-1.02856
GOV1	pg	odor	cont	vehicle	3	4	-19.3215
GOV1	pg	odor	cont	vehicle	3	5	-15.0199
GOV1	pg	odor	cont	vehicle	3	6	-3.21306
GOV1	pg	odor	cont	vehicle	3	7	-15.2824
GOV1	pg	odor	cont	vehicle	3	8	20.5151
GOV1	pg	odor	cont	vehicle	3	9	46.312
GOV1	pg	odor	cont	vehicle	3	10	-17.5656
GOV1	pg	odor	cont	vehicle	3	11	-21.6091
GOV1	pg	odor	cont	vehicle	3	12	-23.3226
GOV1	pg	odor	cont	vehicle	3	13	-11.6098
GOV1	pg	odor	cont	vehicle	3	14	-11.5601
GOV1	pg	odor	cont	vehicle	3	15	-9.39858
GOV2	pg	odor	cont	vehicle	1	1	8.63811
GOV2	pg	odor	cont	vehicle	1	2	-20.602
GOV2	pg	odor	cont	vehicle	1	3	-22.2291
GOV2	pg	odor	cont	vehicle	1	4	-24.6064
GOV2	pg	odor	cont	vehicle	1	5	11.9994
GOV2	pg	odor	cont	vehicle	1	6	5.56066
GOV2	pg	odor	cont	vehicle	1	7	-1.04223
GOV2	pg	odor	cont	vehicle	1	8	5.98418
GOV2	pg	odor	cont	vehicle	1	9	-19.0977
GOV2	pg	odor	cont	vehicle	1	10	-1.92575
GOV2	pg	odor	cont	vehicle	1	11	-5.12852
GOV2	pg	odor	cont	vehicle	1	12	-1.59319
GOV2	pg	odor	cont	vehicle	1	13	-22.2513
GOV2	pg	odor	cont	vehicle	1	14	-22.152
GOV2	pg	odor	cont	vehicle	1	15	0.806092
GOV2	pg	odor	cont	vehicle	1	16	-5.41025
GOV2	pg	odor	cont	vehicle	1	17	-2.89026
GOV2	pg	odor	cont	vehicle	2	1	7.3581
GOV2	pg	odor	cont	vehicle	2	2	0.0684975
GOV2	pg	odor	cont	vehicle	2	3	8.12853
GOV2	pg	odor	cont	vehicle	2	4	-7.08266
GOV2	pg	odor	cont	vehicle	2	5	-2.59692
GOV2	pg	odor	cont	vehicle	2	6	-15.9293
GOV2	pg	odor	cont	vehicle	2	7	-8.01029
GOV2	pg	odor	cont	vehicle	2	8	-3.79308
GOV2	pg	odor	cont	vehicle	2	9	-7.42572
GOV2	pg	odor	cont	vehicle	2	10	-7.81084
GOV2	pg	odor	cont	vehicle	2	11	-6.22832
GOV2	pg	odor	cont	vehicle	2	12	-13.3493
GOV2	pg	odor	cont	vehicle	2	13	-0.737934
GOV2	pg	odor	cont	vehicle	2	14	-6.38347
GOV2	pg	odor	cont	vehicle	2	15	2.0317
GOV2	pg	odor	cont	vehicle	2	16	11.0769
GOV2	pg	odor	cont	vehicle	2	17	-40.3614
GOV2	pg	odor	cont	vehicle	3	1	-13.5776
GOV2	pg	odor	cont	vehicle	3	2	-6.14047
GOV2	pg	odor	cont	vehicle	3	3	-16.2011
GOV2	pg	odor	cont	vehicle	3	4	-6.92707
GOV2	pg	odor	cont	vehicle	3	5	-1.68707
GOV2	pg	odor	cont	vehicle	3	6	-3.6766
GOV2	pg	odor	cont	vehicle	3	7	-5.45326
GOV2	pg	odor	cont	vehicle	3	8	-10.3682
GOV2	pg	odor	cont	vehicle	3	9	-6.14135
GOV2	pg	odor	cont	vehicle	3	10	-15.6262
GOV2	pg	odor	cont	vehicle	3	11	-6.6634
GOV2	pg	odor	cont	vehicle	3	12	-8.2527

## Sheet: 2f
subj	cell	behavior	b_condition	drug	odor	roi	max
MSD1	mitral	shock	cont	cgp	1	1	27.1317
MSD1	mitral	shock	cont	cgp	1	2	39.9456
MSD1	mitral	shock	cont	cgp	1	3	40.964
MSD1	mitral	shock	cont	cgp	1	4	35.1959
MSD1	mitral	shock	cont	cgp	1	5	28.6426
MSD1	mitral	shock	cont	cgp	1	6	26.3534
MSD1	mitral	shock	cont	cgp	1	7	49.2076
MSD1	mitral	shock	cont	cgp	1	8	57.5645
MSD1	mitral	shock	cont	cgp	1	9	45.3647
MSD1	mitral	shock	cont	cgp	1	10	50.1759
MSD1	mitral	shock	cont	cgp	1	11	49.5876
MSD1	mitral	shock	cont	cgp	1	12	22.6701
MSD1	mitral	shock	cont	cgp	1	13	25.9101
MSD1	mitral	shock	cont	cgp	1	14	48.0586
MSD1	mitral	shock	cont	cgp	1	15	30.9566
MSD1	mitral	shock	cont	cgp	1	16	12.3086
MSD1	mitral	shock	cont	cgp	1	17	23.2419
MSD1	mitral	shock	cont	cgp	1	18	13.1793
MSD1	mitral	shock	cont	cgp	1	19	23.5746
MSD1	mitral	shock	cont	cgp	1	20	37.0952
MSD1	mitral	shock	cont	cgp	1	21	67.543
MSD1	mitral	shock	cont	cgp	1	22	19.7571
MSD1	mitral	shock	cont	cgp	1	23	28.3765
MSD1	mitral	shock	cont	cgp	1	24	50.3149
MSD1	mitral	shock	cont	cgp	1	25	66.5916
MSD1	mitral	shock	cont	cgp	1	26	35.1797
MSD1	mitral	shock	cont	cgp	2	1	44.7835
MSD1	mitral	shock	cont	cgp	2	2	26.4585
MSD1	mitral	shock	cont	cgp	2	3	32.1844
MSD1	mitral	shock	cont	cgp	2	4	22.2834
MSD1	mitral	shock	cont	cgp	2	5	35.2788
MSD1	mitral	shock	cont	cgp	2	6	35.5601
MSD1	mitral	shock	cont	cgp	2	7	31.6662
MSD1	mitral	shock	cont	cgp	2	8	61.5228
MSD1	mitral	shock	cont	cgp	2	9	39.6169
MSD1	mitral	shock	cont	cgp	2	10	48.9078
MSD1	mitral	shock	cont	cgp	2	11	24.1912
MSD1	mitral	shock	cont	cgp	2	12	17.937
MSD1	mitral	shock	cont	cgp	2	13	57.9681
MSD1	mitral	shock	cont	cgp	2	14	32.3975
MSD1	mitral	shock	cont	cgp	2	15	49.7852
MSD1	mitral	shock	cont	cgp	2	16	55.6836
MSD1	mitral	shock	cont	cgp	2	17	28.9159
MSD1	mitral	shock	cont	cgp	2	18	21.5725
MSD1	mitral	shock	cont	cgp	2	19	28.1491
MSD1	mitral	shock	cont	cgp	2	20	26.8549
MSD1	mitral	shock	cont	cgp	2	21	46.0956
MSD1	mitral	shock	cont	cgp	2	22	26.2249
MSD1	mitral	shock	cont	cgp	3	1	55.2574
MSD1	mitral	shock	cont	cgp	3	2	31.9459
MSD1	mitral	shock	cont	cgp	3	3	24.2185
MSD1	mitral	shock	cont	cgp	3	4	23.9362
MSD1	mitral	shock	cont	cgp	3	5	47.0114
MSD1	mitral	shock	cont	cgp	3	6	39.8827
MSD1	mitral	shock	cont	cgp	3	7	43.5612
MSD1	mitral	shock	cont	cgp	3	8	57.3922
MSD1	mitral	shock	cont	cgp	3	9	47.0592
MSD1	mitral	shock	cont	cgp	3	10	76.7252
MSD1	mitral	shock	cont	cgp	3	11	16.2308
MSD1	mitral	shock	cont	cgp	3	12	53.0773
MSD1	mitral	shock	cont	cgp	3	13	23.949
MSD1	mitral	shock	cont	cgp	3	14	43.6956
MSD1	mitral	shock	cont	cgp	3	15	42.3825
MSD1	mitral	shock	cont	cgp	3	16	56.4885
MSD1	mitral	shock	cont	cgp	3	17	80.1497
MSD1	mitral	shock	cont	cgp	3	18	13.8067
MSD1	mitral	shock	cont	cgp	3	19	51.8246
MSD1	mitral	shock	cont	cgp	3	20	57.2108
MSD1	mitral	shock	cont	cgp	3	21	4.87151
MSD1	mitral	shock	cont	cgp	3	22	18.8797
MSD1	mitral	shock	cont	cgp	3	23	21.2978
MSD2	mitral	shock	cont	cgp	1	1	10.705
MSD2	mitral	shock	cont	cgp	1	2	19.069
MSD2	mitral	shock	cont	cgp	1	3	34.2733
MSD2	mitral	shock	cont	cgp	1	4	37.3757
MSD2	mitral	shock	cont	cgp	1	5	35.2241
MSD2	mitral	shock	cont	cgp	1	6	44.7299
MSD2	mitral	shock	cont	cgp	1	7	30.5362
MSD2	mitral	shock	cont	cgp	1	8	47.8927
MSD2	mitral	shock	cont	cgp	1	9	38.6282
MSD2	mitral	shock	cont	cgp	1	10	50.0613
MSD2	mitral	shock	cont	cgp	1	11	44.1112
MSD2	mitral	shock	cont	cgp	1	12	38.1374
MSD2	mitral	shock	cont	cgp	1	13	47.1217
MSD2	mitral	shock	cont	cgp	1	14	39.8078
MSD2	mitral	shock	cont	cgp	1	15	21.7451
MSD2	mitral	shock	cont	cgp	1	16	27.271
MSD2	mitral	shock	cont	cgp	1	17	52.6121
MSD2	mitral	shock	cont	cgp	1	18	44.6193
MSD2	mitral	shock	cont	cgp	1	19	16.7883
MSD2	mitral	shock	cont	cgp	1	20	50.8428
MSD2	mitral	shock	cont	cgp	1	21	9.43616
MSD2	mitral	shock	cont	cgp	1	22	43.525
MSD2	mitral	shock	cont	cgp	1	23	1.13367
MSD2	mitral	shock	cont	cgp	2	1	38.3111
MSD2	mitral	shock	cont	cgp	2	2	37.4105
MSD2	mitral	shock	cont	cgp	2	3	14.821
MSD2	mitral	shock	cont	cgp	2	4	74.1018
MSD2	mitral	shock	cont	cgp	2	5	38.6957
MSD2	mitral	shock	cont	cgp	2	6	75.4393
MSD2	mitral	shock	cont	cgp	2	7	37.0074
MSD2	mitral	shock	cont	cgp	2	8	20.6125
MSD2	mitral	shock	cont	cgp	2	9	60.5726
MSD2	mitral	shock	cont	cgp	2	10	37.0961
MSD2	mitral	shock	cont	cgp	2	11	30.3759
MSD2	mitral	shock	cont	cgp	2	12	31.6945
MSD2	mitral	shock	cont	cgp	2	13	44.29
MSD2	mitral	shock	cont	cgp	2	14	91.1986
MSD2	mitral	shock	cont	cgp	2	15	46.2175
MSD2	mitral	shock	cont	cgp	2	16	38.2649
MSD2	mitral	shock	cont	cgp	2	17	72.1004
MSD2	mitral	shock	cont	cgp	2	18	100.481
MSD2	mitral	shock	cont	cgp	2	19	63.5757
MSD2	mitral	shock	cont	cgp	2	20	43.5313
MSD2	mitral	shock	cont	cgp	2	21	31.5538
MSD2	mitral	shock	cont	cgp	2	22	50.0735
MSD2	mitral	shock	cont	cgp	2	23	87.5427
MSD2	mitral	shock	cont	cgp	3	1	-1.414
MSD2	mitral	shock	cont	cgp	3	2	21.2372
MSD2	mitral	shock	cont	cgp	3	3	27.0255
MSD2	mitral	shock	cont	cgp	3	4	-10.0231
MSD2	mitral	shock	cont	cgp	3	5	185.031
MSD2	mitral	shock	cont	cgp	3	6	111.778
MSD2	mitral	shock	cont	cgp	3	7	120.891
MSD2	mitral	shock	cont	cgp	3	8	72.5006
MSD2	mitral	shock	cont	cgp	3	9	3.95672
MSD2	mitral	shock	cont	cgp	3	10	90.629
MSD2	mitral	shock	cont	cgp	3	11	117.471
MSD2	mitral	shock	cont	cgp	3	12	16.5121
MSD2	mitral	shock	cont	cgp	3	13	21.8291
MSD2	mitral	shock	cont	cgp	3	14	26.2576
MSD2	mitral	shock	cont	cgp	3	15	6.24843
MSD2	mitral	shock	cont	cgp	3	16	8.97368
MSD2	mitral	shock	cont	cgp	3	17	74.228
MSD2	mitral	shock	cont	cgp	3	18	142.33
MSD2	mitral	shock	cont	cgp	3	19	12.1819
MSD3	mitral	shock	cont	cgp	1	1	32.3185
MSD3	mitral	shock	cont	cgp	1	2	8.94618
MSD3	mitral	shock	cont	cgp	1	3	13.3006
MSD3	mitral	shock	cont	cgp	1	4	14.7789
MSD3	mitral	shock	cont	cgp	1	5	57.0198
MSD3	mitral	shock	cont	cgp	1	6	44.6776
MSD3	mitral	shock	cont	cgp	1	7	38.3299
MSD3	mitral	shock	cont	cgp	1	8	40.1625
MSD3	mitral	shock	cont	cgp	1	9	56.2489
MSD3	mitral	shock	cont	cgp	1	10	38.0697
MSD3	mitral	shock	cont	cgp	1	11	46.3
MSD3	mitral	shock	cont	cgp	1	12	20.7504
MSD3	mitral	shock	cont	cgp	1	13	27.8164
MSD3	mitral	shock	cont	cgp	1	14	22.1746
MSD3	mitral	shock	cont	cgp	1	15	47.7759
MSD3	mitral	shock	cont	cgp	1	16	43.8809
MSD3	mitral	shock	cont	cgp	1	17	38.8435
MSD3	mitral	shock	cont	cgp	1	18	54.4412
MSD3	mitral	shock	cont	cgp	1	19	59.7869
MSD3	mitral	shock	cont	cgp	1	20	46.9203
MSD3	mitral	shock	cont	cgp	1	21	48.758
MSD3	mitral	shock	cont	cgp	1	22	36.7561
MSD3	mitral	shock	cont	cgp	1	23	38.6399
MSD3	mitral	shock	cont	cgp	1	24	26.5524
MSD3	mitral	shock	cont	cgp	1	25	48.5472
MSD3	mitral	shock	cont	cgp	1	26	40.6653
MSD3	mitral	shock	cont	cgp	2	1	27.4939
MSD3	mitral	shock	cont	cgp	2	2	25.8089
MSD3	mitral	shock	cont	cgp	2	3	32.3841
MSD3	mitral	shock	cont	cgp	2	4	24.9589
MSD3	mitral	shock	cont	cgp	2	5	38.5345
MSD3	mitral	shock	cont	cgp	2	6	30.8708
MSD3	mitral	shock	cont	cgp	2	7	33.0287
MSD3	mitral	shock	cont	cgp	2	8	30.9757
MSD3	mitral	shock	cont	cgp	2	9	30.3909
MSD3	mitral	shock	cont	cgp	2	10	37.9959
MSD3	mitral	shock	cont	cgp	2	11	53.1633
MSD3	mitral	shock	cont	cgp	2	12	27.9394
MSD3	mitral	shock	cont	cgp	2	13	27.1866
MSD3	mitral	shock	cont	cgp	2	14	36.2991
MSD3	mitral	shock	cont	cgp	2	15	38.3772
MSD3	mitral	shock	cont	cgp	2	16	32.1396
MSD3	mitral	shock	cont	cgp	2	17	41.9244
MSD3	mitral	shock	cont	cgp	2	18	29.7723
MSD3	mitral	shock	cont	cgp	2	19	29.5461
MSD3	mitral	shock	cont	cgp	2	20	24.6006
MSD3	mitral	shock	cont	cgp	2	21	32.0716
MSD3	mitral	shock	cont	cgp	2	22	27.5561
MSD3	mitral	shock	cont	cgp	2	23	26.5651
MSD3	mitral	shock	cont	cgp	2	24	24.3678
MSD3	mitral	shock	cont	cgp	3	1	14.5119
MSD3	mitral	shock	cont	cgp	3	2	27.3258
MSD3	mitral	shock	cont	cgp	3	3	19.261
MSD3	mitral	shock	cont	cgp	3	4	39.3044
MSD3	mitral	shock	cont	cgp	3	5	34.1935
MSD3	mitral	shock	cont	cgp	3	6	43.2943
MSD3	mitral	shock	cont	cgp	3	7	47.9788
MSD3	mitral	shock	cont	cgp	3	8	31.8599
MSD3	mitral	shock	cont	cgp	3	9	38.8936
MSD3	mitral	shock	cont	cgp	3	10	38.6291
MSD3	mitral	shock	cont	cgp	3	11	47.0915
MSD3	mitral	shock	cont	cgp	3	12	42.364
MSD3	mitral	shock	cont	cgp	3	13	35.2488
MSD3	mitral	shock	cont	cgp	3	14	51.2775
MSD3	mitral	shock	cont	cgp	3	15	29.4781
MSD3	mitral	shock	cont	cgp	3	16	25.3199
MSD3	mitral	shock	cont	cgp	3	17	45.1209
MSD3	mitral	shock	cont	cgp	3	18	43.2019
MSD3	mitral	shock	cont	cgp	3	19	53.3633
MSD3	mitral	shock	cont	cgp	3	20	40.1384
MSD3	mitral	shock	cont	cgp	3	21	29.1356
MSD3	mitral	shock	cont	cgp	3	22	17.7281
MSD3	mitral	shock	cont	cgp	3	23	37.0148
MSD3	mitral	shock	cont	cgp	3	24	41.1492
MSD3	mitral	shock	cont	cgp	3	25	44.1663
MSD3	mitral	shock	cont	cgp	3	26	9.53161
MSD3	mitral	shock	cont	cgp	3	27	35.8238
MSD3	mitral	shock	cont	cgp	3	28	10.6759
MSD3	mitral	shock	cont	cgp	3	29	37.5626
MSD3	mitral	shock	cont	cgp	3	30	-10.594
MOD1	mitral	odor	cont	cgp	1	1	39.244
MOD1	mitral	odor	cont	cgp	1	2	45.1041
MOD1	mitral	odor	cont	cgp	1	3	24.0764
MOD1	mitral	odor	cont	cgp	1	4	32.3091
MOD1	mitral	odor	cont	cgp	1	5	40.2922
MOD1	mitral	odor	cont	cgp	1	6	40.7064
MOD1	mitral	odor	cont	cgp	1	7	31.279
MOD1	mitral	odor	cont	cgp	1	8	28.4748
MOD1	mitral	odor	cont	cgp	1	9	16.7037
MOD1	mitral	odor	cont	cgp	1	10	23.5943
MOD1	mitral	odor	cont	cgp	1	11	33.607
MOD1	mitral	odor	cont	cgp	1	12	27.3948
MOD1	mitral	odor	cont	cgp	1	13	30.4619
MOD1	mitral	odor	cont	cgp	1	14	38.0809
MOD1	mitral	odor	cont	cgp	1	15	37.9094
MOD1	mitral	odor	cont	cgp	1	16	54.0683
MOD1	mitral	odor	cont	cgp	1	17	27.6279
MOD1	mitral	odor	cont	cgp	1	18	24.9201
MOD1	mitral	odor	cont	cgp	1	19	45.3492
MOD1	mitral	odor	cont	cgp	1	20	54.6058
MOD1	mitral	odor	cont	cgp	1	21	46.6108
MOD1	mitral	odor	cont	cgp	1	22	21.7504
MOD1	mitral	odor	cont	cgp	1	23	19.4215
MOD1	mitral	odor	cont	cgp	1	24	27.3911
MOD1	mitral	odor	cont	cgp	1	25	22.4124
MOD1	mitral	odor	cont	cgp	1	26	34.1463
MOD1	mitral	odor	cont	cgp	2	1	50.92
MOD1	mitral	odor	cont	cgp	2	2	50.8616
MOD1	mitral	odor	cont	cgp	2	3	51.4557
MOD1	mitral	odor	cont	cgp	2	4	38.5551
MOD1	mitral	odor	cont	cgp	2	5	35.6341
MOD1	mitral	odor	cont	cgp	2	6	34.7315
MOD1	mitral	odor	cont	cgp	2	7	30.3179
MOD1	mitral	odor	cont	cgp	2	8	51.7838
MOD1	mitral	odor	cont	cgp	2	9	51.379
MOD1	mitral	odor	cont	cgp	2	10	27.6197
MOD1	mitral	odor	cont	cgp	2	11	29.3485
MOD1	mitral	odor	cont	cgp	2	12	28.2188
MOD1	mitral	odor	cont	cgp	2	13	35.6057
MOD1	mitral	odor	cont	cgp	2	14	32.1652
MOD1	mitral	odor	cont	cgp	2	15	38.3125
MOD1	mitral	odor	cont	cgp	2	16	31.841
MOD1	mitral	odor	cont	cgp	2	17	39.5478
MOD1	mitral	odor	cont	cgp	2	18	40.7529
MOD1	mitral	odor	cont	cgp	2	19	45.6865
MOD1	mitral	odor	cont	cgp	2	20	47.9327
MOD1	mitral	odor	cont	cgp	2	21	46.6157
MOD1	mitral	odor	cont	cgp	2	22	38.7398
MOD1	mitral	odor	cont	cgp	2	23	37.1805
MOD1	mitral	odor	cont	cgp	2	24	52.3418
MOD1	mitral	odor	cont	cgp	2	25	50.1934
MOD1	mitral	odor	cont	cgp	2	26	45.895
MOD1	mitral	odor	cont	cgp	2	27	49.327
MOD1	mitral	odor	cont	cgp	2	28	38.8858
MOD1	mitral	odor	cont	cgp	2	29	48.8659
MOD1	mitral	odor	cont	cgp	2	30	49.7106
MOD1	mitral	odor	cont	cgp	2	31	55.7822
MOD1	mitral	odor	cont	cgp	2	32	44.8465
MOD1	mitral	odor	cont	cgp	2	33	50.7625
MOD1	mitral	odor	cont	cgp	2	34	37.2689
MOD1	mitral	odor	cont	cgp	2	35	26.3862
MOD1	mitral	odor	cont	cgp	2	36	36.2371
MOD1	mitral	odor	cont	cgp	2	37	25.5049
MOD1	mitral	odor	cont	cgp	2	38	36.9784
MOD1	mitral	odor	cont	cgp	2	39	35.787
MOD1	mitral	odor	cont	cgp	2	40	37.3063
MOD1	mitral	odor	cont	cgp	2	41	37.2196
MOD1	mitral	odor	cont	cgp	2	42	43.5473
MOD1	mitral	odor	cont	cgp	2	43	48.2813
MOD1	mitral	odor	cont	cgp	2	44	53.1461
MOD1	mitral	odor	cont	cgp	2	45	47.7101
MOD1	mitral	odor	cont	cgp	2	46	30.629
MOD1	mitral	odor	cont	cgp	2	47	32.715
MOD1	mitral	odor	cont	cgp	2	48	40.152
MOD1	mitral	odor	cont	cgp	2	49	43.4058
MOD1	mitral	odor	cont	cgp	2	50	44.9619
MOD1	mitral	odor	cont	cgp	2	51	48.2052
MOD1	mitral	odor	cont	cgp	2	52	40.1063
MOD1	mitral	odor	cont	cgp	2	53	44.2012
MOD1	mitral	odor	cont	cgp	2	54	41.5234
MOD1	mitral	odor	cont	cgp	3	1	10.1007
MOD1	mitral	odor	cont	cgp	3	2	46.4928
MOD1	mitral	odor	cont	cgp	3	3	43.982
MOD1	mitral	odor	cont	cgp	3	4	34.3621
MOD1	mitral	odor	cont	cgp	3	5	68.5947
MOD1	mitral	odor	cont	cgp	3	6	76.5371
MOD1	mitral	odor	cont	cgp	3	7	60.2029
MOD1	mitral	odor	cont	cgp	3	8	54.7543
MOD1	mitral	odor	cont	cgp	3	9	6.90287
MOD1	mitral	odor	cont	cgp	3	10	43.5985
MOD1	mitral	odor	cont	cgp	3	11	48.2507
MOD1	mitral	odor	cont	cgp	3	12	68.0093
MOD1	mitral	odor	cont	cgp	3	13	44.4022
MOD1	mitral	odor	cont	cgp	3	14	27.4091
MOD1	mitral	odor	cont	cgp	3	15	15.9691
MOD1	mitral	odor	cont	cgp	3	16	16.2903
MOD1	mitral	odor	cont	cgp	3	17	29.1606
MOD1	mitral	odor	cont	cgp	3	18	38.1865
MOD1	mitral	odor	cont	cgp	3	19	40.2929
MOD1	mitral	odor	cont	cgp	3	20	20.8393
MOD1	mitral	odor	cont	cgp	3	21	17.9329
MOD1	mitral	odor	cont	cgp	3	22	16.5543
MOD1	mitral	odor	cont	cgp	3	23	15.9971
MOD1	mitral	odor	cont	cgp	3	24	14.2258
MOD1	mitral	odor	cont	cgp	3	25	29.5158
MOD1	mitral	odor	cont	cgp	3	26	62.626
MOD1	mitral	odor	cont	cgp	3	27	40.8719
MOD1	mitral	odor	cont	cgp	3	28	70.2104
MOD1	mitral	odor	cont	cgp	3	29	64.5381
MOD1	mitral	odor	cont	cgp	3	30	78.5473
MOD1	mitral	odor	cont	cgp	3	31	72.8359
MOD1	mitral	odor	cont	cgp	3	32	70.5706
MOD1	mitral	odor	cont	cgp	3	33	68.4684
MOD1	mitral	odor	cont	cgp	3	34	78.3561
MOD1	mitral	odor	cont	cgp	3	35	69.7629
MOD1	mitral	odor	cont	cgp	3	36	51.0248
MOD1	mitral	odor	cont	cgp	3	37	83.1126
MOD1	mitral	odor	cont	cgp	3	38	46.6989
MOD1	mitral	odor	cont	cgp	3	39	5.30631
MOD1	mitral	odor	cont	cgp	3	40	27.8446
MOD1	mitral	odor	cont	cgp	3	41	37.8209
MOD1	mitral	odor	cont	cgp	3	42	49.3056
MOD1	mitral	odor	cont	cgp	3	43	63.5182
MOD1	mitral	odor	cont	cgp	3	44	66.0086
MOD1	mitral	odor	cont	cgp	3	45	84.3353
MOD1	mitral	odor	cont	cgp	3	46	12.2271
MOD1	mitral	odor	cont	cgp	3	47	67.1088
MOD2	mitral	odor	cont	cgp	1	1	29.4488
MOD2	mitral	odor	cont	cgp	1	2	37.7637
MOD2	mitral	odor	cont	cgp	1	3	53.413
MOD2	mitral	odor	cont	cgp	1	4	35.5227
MOD2	mitral	odor	cont	cgp	1	5	39.7255
MOD2	mitral	odor	cont	cgp	1	6	36.7701
MOD2	mitral	odor	cont	cgp	1	7	43.5059
MOD2	mitral	odor	cont	cgp	1	8	38.6028
MOD2	mitral	odor	cont	cgp	1	9	39.3168
MOD2	mitral	odor	cont	cgp	1	10	43.9247
MOD2	mitral	odor	cont	cgp	1	11	37.8375
MOD2	mitral	odor	cont	cgp	1	12	40.8871
MOD2	mitral	odor	cont	cgp	1	13	29.384
MOD2	mitral	odor	cont	cgp	1	14	36.7431
MOD2	mitral	odor	cont	cgp	1	15	27.044
MOD2	mitral	odor	cont	cgp	1	16	25.8445
MOD2	mitral	odor	cont	cgp	1	17	27.9049
MOD2	mitral	odor	cont	cgp	1	18	32.7927
MOD2	mitral	odor	cont	cgp	1	19	30.314
MOD2	mitral	odor	cont	cgp	1	20	26.0216
MOD2	mitral	odor	cont	cgp	1	21	27.8028
MOD2	mitral	odor	cont	cgp	1	22	33.8755
MOD2	mitral	odor	cont	cgp	1	23	31.8507
MOD2	mitral	odor	cont	cgp	1	24	41.1778
MOD2	mitral	odor	cont	cgp	1	25	39.8643
MOD2	mitral	odor	cont	cgp	1	26	26.0596
MOD2	mitral	odor	cont	cgp	2	1	20.2091
MOD2	mitral	odor	cont	cgp	2	2	29.2224
MOD2	mitral	odor	cont	cgp	2	3	30.458
MOD2	mitral	odor	cont	cgp	2	4	29.1473
MOD2	mitral	odor	cont	cgp	2	5	30.9189
MOD2	mitral	odor	cont	cgp	2	6	32.4243
MOD2	mitral	odor	cont	cgp	2	7	30.3552
MOD2	mitral	odor	cont	cgp	2	8	28.3211
MOD2	mitral	odor	cont	cgp	2	9	32.0186
MOD2	mitral	odor	cont	cgp	2	10	33.8577
MOD2	mitral	odor	cont	cgp	2	11	29.0718
MOD2	mitral	odor	cont	cgp	2	12	38.6113
MOD2	mitral	odor	cont	cgp	2	13	33.7124
MOD2	mitral	odor	cont	cgp	2	14	40.8162
MOD2	mitral	odor	cont	cgp	2	15	31.1248
MOD2	mitral	odor	cont	cgp	2	16	33.4091
MOD2	mitral	odor	cont	cgp	2	17	32.3493
MOD2	mitral	odor	cont	cgp	2	18	33.1224
MOD2	mitral	odor	cont	cgp	2	19	33.9893
MOD2	mitral	odor	cont	cgp	2	20	30.3641
MOD2	mitral	odor	cont	cgp	2	21	39.6219
MOD2	mitral	odor	cont	cgp	2	22	31.0388
MOD2	mitral	odor	cont	cgp	2	23	31.5644
MOD2	mitral	odor	cont	cgp	2	24	38.8806
MOD2	mitral	odor	cont	cgp	2	25	37.1344
MOD2	mitral	odor	cont	cgp	2	26	30.2651
MOD2	mitral	odor	cont	cgp	3	1	26.096
MOD2	mitral	odor	cont	cgp	3	2	25.3612
MOD2	mitral	odor	cont	cgp	3	3	19.5784
MOD2	mitral	odor	cont	cgp	3	4	29.8701
MOD2	mitral	odor	cont	cgp	3	5	34.6658
MOD2	mitral	odor	cont	cgp	3	6	27.6104
MOD2	mitral	odor	cont	cgp	3	7	19.8585
MOD2	mitral	odor	cont	cgp	3	8	26.2098
MOD2	mitral	odor	cont	cgp	3	9	25.507
MOD2	mitral	odor	cont	cgp	3	10	31.7293
MOD2	mitral	odor	cont	cgp	3	11	26.5905
MOD2	mitral	odor	cont	cgp	3	12	26.6128
MOD2	mitral	odor	cont	cgp	3	13	33.6806
MOD2	mitral	odor	cont	cgp	3	14	40.9719
MOD2	mitral	odor	cont	cgp	3	15	28.3894
MOD2	mitral	odor	cont	cgp	3	16	28.8465
MOD2	mitral	odor	cont	cgp	3	17	37.4559
MOD2	mitral	odor	cont	cgp	3	18	14.5027
MOD2	mitral	odor	cont	cgp	3	19	22.5095
MOD2	mitral	odor	cont	cgp	3	20	45.7316
MOD2	mitral	odor	cont	cgp	3	21	41.1284
MOD2	mitral	odor	cont	cgp	3	22	22.0622
MOD2	mitral	odor	cont	cgp	3	23	17.796
MOD3	mitral	odor	cont	cgp	1	1	34.8173
MOD3	mitral	odor	cont	cgp	1	2	38.1091
MOD3	mitral	odor	cont	cgp	1	3	43.7112
MOD3	mitral	odor	cont	cgp	1	4	28.7049
MOD3	mitral	odor	cont	cgp	1	5	35.2067
MOD3	mitral	odor	cont	cgp	1	6	52.4006
MOD3	mitral	odor	cont	cgp	1	7	50.7087
MOD3	mitral	odor	cont	cgp	1	8	45.8944
MOD3	mitral	odor	cont	cgp	1	9	39.9013
MOD3	mitral	odor	cont	cgp	1	10	40.3032
MOD3	mitral	odor	cont	cgp	1	11	29.5468
MOD3	mitral	odor	cont	cgp	1	12	20.577
MOD3	mitral	odor	cont	cgp	1	13	19.3798
MOD3	mitral	odor	cont	cgp	1	14	25.346
MOD3	mitral	odor	cont	cgp	1	15	53.5532
MOD3	mitral	odor	cont	cgp	1	16	67.5017
MOD3	mitral	odor	cont	cgp	1	17	40.5587
MOD3	mitral	odor	cont	cgp	1	18	33.6115
MOD3	mitral	odor	cont	cgp	1	19	38.0567
MOD3	mitral	odor	cont	cgp	1	20	52.7163
MOD3	mitral	odor	cont	cgp	1	21	55.2148
MOD3	mitral	odor	cont	cgp	1	22	54.1144
MOD3	mitral	odor	cont	cgp	1	23	45.2299
MOD3	mitral	odor	cont	cgp	1	24	21.5334
MOD3	mitral	odor	cont	cgp	1	25	25.9639
MOD3	mitral	odor	cont	cgp	1	26	51.6672
MOD3	mitral	odor	cont	cgp	1	27	27.8604
MOD3	mitral	odor	cont	cgp	1	28	43.2694
MOD3	mitral	odor	cont	cgp	1	29	44.4039
MOD3	mitral	odor	cont	cgp	1	30	44.7437
MOD3	mitral	odor	cont	cgp	1	31	45.8412
MOD3	mitral	odor	cont	cgp	1	32	42.5154
MOD3	mitral	odor	cont	cgp	1	33	30.5345
MOD3	mitral	odor	cont	cgp	1	34	29.7309
MOD3	mitral	odor	cont	cgp	1	35	35.8597
MOD3	mitral	odor	cont	cgp	1	36	46.9813
MOD3	mitral	odor	cont	cgp	1	37	34.5385
MOD3	mitral	odor	cont	cgp	1	38	44.7361
MOD3	mitral	odor	cont	cgp	1	39	22.8303
MOD3	mitral	odor	cont	cgp	2	1	40.8166
MOD3	mitral	odor	cont	cgp	2	2	44.7874
MOD3	mitral	odor	cont	cgp	2	3	39.2092
MOD3	mitral	odor	cont	cgp	2	4	40.9406
MOD3	mitral	odor	cont	cgp	2	5	33.0671
MOD3	mitral	odor	cont	cgp	2	6	35.9684
MOD3	mitral	odor	cont	cgp	2	7	24.9301
MOD3	mitral	odor	cont	cgp	2	8	47.6488
MOD3	mitral	odor	cont	cgp	2	9	29.8925
MOD3	mitral	odor	cont	cgp	2	10	35.1979
MOD3	mitral	odor	cont	cgp	2	11	22.9435
MOD3	mitral	odor	cont	cgp	2	12	23.2408
MOD3	mitral	odor	cont	cgp	2	13	34.2852
MOD3	mitral	odor	cont	cgp	2	14	34.4513
MOD3	mitral	odor	cont	cgp	2	15	30.8238
MOD3	mitral	odor	cont	cgp	2	16	41.1598
MOD3	mitral	odor	cont	cgp	2	17	48.1458
MOD3	mitral	odor	cont	cgp	2	18	32.52
MOD3	mitral	odor	cont	cgp	2	19	41.9213
MOD3	mitral	odor	cont	cgp	2	20	33.6514
MOD3	mitral	odor	cont	cgp	2	21	40.3512
MOD3	mitral	odor	cont	cgp	2	22	45.2179
MOD3	mitral	odor	cont	cgp	2	23	36.651
MOD3	mitral	odor	cont	cgp	2	24	32.69
MOD3	mitral	odor	cont	cgp	2	25	50.8088
MOD3	mitral	odor	cont	cgp	2	26	37.1674
MOD3	mitral	odor	cont	cgp	2	27	41.0419
MOD3	mitral	odor	cont	cgp	3	1	29.3204
MOD3	mitral	odor	cont	cgp	3	2	26.2674
MOD3	mitral	odor	cont	cgp	3	3	36.3263
MOD3	mitral	odor	cont	cgp	3	4	39.3343
MOD3	mitral	odor	cont	cgp	3	5	34.519
MOD3	mitral	odor	cont	cgp	3	6	34.3796
MOD3	mitral	odor	cont	cgp	3	7	30.9994
MOD3	mitral	odor	cont	cgp	3	8	41.3241
MOD3	mitral	odor	cont	cgp	3	9	35.3733
MOD3	mitral	odor	cont	cgp	3	10	32.2486
MOD3	mitral	odor	cont	cgp	3	11	37.8221
MOD3	mitral	odor	cont	cgp	3	12	44.0384
MOD3	mitral	odor	cont	cgp	3	13	35.7397
MOD3	mitral	odor	cont	cgp	3	14	32.3824
MOD3	mitral	odor	cont	cgp	3	15	32.2144
MOD3	mitral	odor	cont	cgp	3	16	33.5622
MOD3	mitral	odor	cont	cgp	3	17	33.7703
MOD3	mitral	odor	cont	cgp	3	18	35.3089
MOD3	mitral	odor	cont	cgp	3	19	37.4555
MOD3	mitral	odor	cont	cgp	3	20	44.8555
MOD3	mitral	odor	cont	cgp	3	21	26.7377
MOD3	mitral	odor	cont	cgp	3	22	24.8847
MOD3	mitral	odor	cont	cgp	3	23	27.3921
MOD3	mitral	odor	cont	cgp	3	24	31.2842
MOD3	mitral	odor	cont	cgp	3	25	41.3179
MOD3	mitral	odor	cont	cgp	3	26	43.667
MOD3	mitral	odor	cont	cgp	3	27	31.206
MOD3	mitral	odor	cont	cgp	3	28	38.0095
MSV1	mitral	shock	cont	vehicle	1	1	7.58473
MSV1	mitral	shock	cont	vehicle	1	2	2.11514
MSV1	mitral	shock	cont	vehicle	1	3	-5.94687
MSV1	mitral	shock	cont	vehicle	1	4	-1.5614
MSV1	mitral	shock	cont	vehicle	1	5	8.44563
MSV1	mitral	shock	cont	vehicle	1	6	-3.98274
MSV1	mitral	shock	cont	vehicle	1	7	-5.86153
MSV1	mitral	shock	cont	vehicle	1	8	-3.8031
MSV1	mitral	shock	cont	vehicle	1	9	-1.37145
MSV1	mitral	shock	cont	vehicle	1	10	-3.03772
MSV1	mitral	shock	cont	vehicle	1	11	-3.36424
MSV1	mitral	shock	cont	vehicle	1	12	-1.9477
MSV1	mitral	shock	cont	vehicle	1	13	-1.47003
MSV1	mitral	shock	cont	vehicle	1	14	1.23114
MSV1	mitral	shock	cont	vehicle	1	15	-4.64039
MSV1	mitral	shock	cont	vehicle	1	16	12.7374
MSV1	mitral	shock	cont	vehicle	1	17	-14.4779
MSV1	mitral	shock	cont	vehicle	1	18	-1.28224
MSV1	mitral	shock	cont	vehicle	1	19	-0.790252
MSV1	mitral	shock	cont	vehicle	1	20	-12.231
MSV1	mitral	shock	cont	vehicle	1	21	-7.60497
MSV1	mitral	shock	cont	vehicle	1	22	-1.79485
MSV1	mitral	shock	cont	vehicle	1	23	-0.313852
MSV1	mitral	shock	cont	vehicle	2	1	15.1916
MSV1	mitral	shock	cont	vehicle	2	2	6.05365
MSV1	mitral	shock	cont	vehicle	2	3	-21.0108
MSV1	mitral	shock	cont	vehicle	2	4	-23.2267
MSV1	mitral	shock	cont	vehicle	2	5	-9.36296
MSV1	mitral	shock	cont	vehicle	2	6	-15.2694
MSV1	mitral	shock	cont	vehicle	2	7	-19.3521
MSV1	mitral	shock	cont	vehicle	2	8	-29.2956
MSV1	mitral	shock	cont	vehicle	2	9	32.8004
MSV1	mitral	shock	cont	vehicle	2	10	-16.8097
MSV1	mitral	shock	cont	vehicle	2	11	-15.5301
MSV1	mitral	shock	cont	vehicle	2	12	-2.00719
MSV1	mitral	shock	cont	vehicle	2	13	-17.4245
MSV1	mitral	shock	cont	vehicle	2	14	-23.6704
MSV1	mitral	shock	cont	vehicle	2	15	15.3883
MSV1	mitral	shock	cont	vehicle	2	16	-32.5798
MSV1	mitral	shock	cont	vehicle	2	17	-10.4777
MSV1	mitral	shock	cont	vehicle	2	18	-20.3589
MSV1	mitral	shock	cont	vehicle	2	19	37.019
MSV1	mitral	shock	cont	vehicle	2	20	76.1262
MSV1	mitral	shock	cont	vehicle	3	1	12.686
MSV1	mitral	shock	cont	vehicle	3	2	4.4155
MSV1	mitral	shock	cont	vehicle	3	3	0.379608
MSV1	mitral	shock	cont	vehicle	3	4	22.228
MSV1	mitral	shock	cont	vehicle	3	5	0.056703
MSV1	mitral	shock	cont	vehicle	3	6	-11.6574
MSV1	mitral	shock	cont	vehicle	3	7	-10.0963
MSV1	mitral	shock	cont	vehicle	3	8	19.1386
MSV1	mitral	shock	cont	vehicle	3	9	14.1378
MSV1	mitral	shock	cont	vehicle	3	10	28.7034
MSV1	mitral	shock	cont	vehicle	3	11	2.20458
MSV1	mitral	shock	cont	vehicle	3	12	-6.59857
MSV1	mitral	shock	cont	vehicle	3	13	-8.06277
MSV1	mitral	shock	cont	vehicle	3	14	25.0072
MSV1	mitral	shock	cont	vehicle	3	15	-29.9878
MSV1	mitral	shock	cont	vehicle	3	16	-17.1864
MSV2	mitral	shock	cont	vehicle	1	1	-6.33956
MSV2	mitral	shock	cont	vehicle	1	2	-1.21058
MSV2	mitral	shock	cont	vehicle	1	3	-5.09139
MSV2	mitral	shock	cont	vehicle	1	4	-4.5302
MSV2	mitral	shock	cont	vehicle	1	5	-3.69183
MSV2	mitral	shock	cont	vehicle	1	6	1.63898
MSV2	mitral	shock	cont	vehicle	1	7	-4.68536
MSV2	mitral	shock	cont	vehicle	1	8	1.02327
MSV2	mitral	shock	cont	vehicle	1	9	-1.70003
MSV2	mitral	shock	cont	vehicle	1	10	0.180944
MSV2	mitral	shock	cont	vehicle	1	11	-4.9166
MSV2	mitral	shock	cont	vehicle	1	12	-7.97351
MSV2	mitral	shock	cont	vehicle	1	13	-8.56555
MSV2	mitral	shock	cont	vehicle	1	14	-10.1185
MSV2	mitral	shock	cont	vehicle	1	15	-12.5648
MSV2	mitral	shock	cont	vehicle	1	16	-8.24059
MSV2	mitral	shock	cont	vehicle	1	17	-9.74087
MSV2	mitral	shock	cont	vehicle	1	18	-9.62886
MSV2	mitral	shock	cont	vehicle	1	19	-9.35846
MSV2	mitral	shock	cont	vehicle	1	20	-6.38283
MSV2	mitral	shock	cont	vehicle	1	21	10.8169
MSV2	mitral	shock	cont	vehicle	2	1	-5.78898
MSV2	mitral	shock	cont	vehicle	2	2	3.59215
MSV2	mitral	shock	cont	vehicle	2	3	-5.98368
MSV2	mitral	shock	cont	vehicle	2	4	9.65398
MSV2	mitral	shock	cont	vehicle	2	5	4.43072
MSV2	mitral	shock	cont	vehicle	2	6	9.60553
MSV2	mitral	shock	cont	vehicle	2	7	4.59108
MSV2	mitral	shock	cont	vehicle	2	8	-12.4129
MSV2	mitral	shock	cont	vehicle	2	9	-19.214
MSV2	mitral	shock	cont	vehicle	2	10	-14.3934
MSV2	mitral	shock	cont	vehicle	2	11	-10.84
MSV2	mitral	shock	cont	vehicle	2	12	-21.1585
MSV2	mitral	shock	cont	vehicle	2	13	-12.6345
MSV2	mitral	shock	cont	vehicle	2	14	-22.2325
MSV2	mitral	shock	cont	vehicle	2	15	-26.5944
MSV2	mitral	shock	cont	vehicle	2	16	-11.0157
MSV2	mitral	shock	cont	vehicle	3	1	-7.98412
MSV2	mitral	shock	cont	vehicle	3	2	-8.8975
MSV2	mitral	shock	cont	vehicle	3	3	-6.25565
MSV2	mitral	shock	cont	vehicle	3	4	-5.34111
MSV2	mitral	shock	cont	vehicle	3	5	-6.22613
MSV2	mitral	shock	cont	vehicle	3	6	-2.22946
MSV2	mitral	shock	cont	vehicle	3	7	-5.6959
MSV2	mitral	shock	cont	vehicle	3	8	-3.17191
MSV2	mitral	shock	cont	vehicle	3	9	-1.36662
MSV2	mitral	shock	cont	vehicle	3	10	-4.14267
MSV2	mitral	shock	cont	vehicle	3	11	-4.17799
MSV2	mitral	shock	cont	vehicle	3	12	3.91532
MSV2	mitral	shock	cont	vehicle	3	13	-5.98236
MSV2	mitral	shock	cont	vehicle	3	14	-7.2782
MSV2	mitral	shock	cont	vehicle	3	15	-5.58956
MSV2	mitral	shock	cont	vehicle	3	16	1.10993
MSV2	mitral	shock	cont	vehicle	3	17	-1.69465
MSV2	mitral	shock	cont	vehicle	3	18	3.55229
MSV2	mitral	shock	cont	vehicle	3	19	-5.81526
MOV1	mitral	odor	cont	vehicle	1	1	7.35637
MOV1	mitral	odor	cont	vehicle	1	2	11.2281
MOV1	mitral	odor	cont	vehicle	1	3	6.39316
MOV1	mitral	odor	cont	vehicle	1	4	10.1539
MOV1	mitral	odor	cont	vehicle	1	5	13.7184
MOV1	mitral	odor	cont	vehicle	1	6	3.67998
MOV1	mitral	odor	cont	vehicle	1	7	3.13313
MOV1	mitral	odor	cont	vehicle	1	8	10.9796
MOV1	mitral	odor	cont	vehicle	1	9	-9.10023
MOV1	mitral	odor	cont	vehicle	1	10	-11.9471
MOV1	mitral	odor	cont	vehicle	1	11	-0.901321
MOV1	mitral	odor	cont	vehicle	1	12	-4.36195
MOV1	mitral	odor	cont	vehicle	1	13	-11.4218
MOV1	mitral	odor	cont	vehicle	1	14	-14.411
MOV1	mitral	odor	cont	vehicle	1	15	-15.7112
MOV1	mitral	odor	cont	vehicle	1	16	-16.8809
MOV1	mitral	odor	cont	vehicle	1	17	-14.2113
MOV1	mitral	odor	cont	vehicle	1	18	-11.1241
MOV1	mitral	odor	cont	vehicle	1	19	15.915
MOV1	mitral	odor	cont	vehicle	1	20	11.918
MOV1	mitral	odor	cont	vehicle	1	21	10.5858
MOV1	mitral	odor	cont	vehicle	2	1	-5.05123
MOV1	mitral	odor	cont	vehicle	2	2	-6.80482
MOV1	mitral	odor	cont	vehicle	2	3	4.83637
MOV1	mitral	odor	cont	vehicle	2	4	-9.40951
MOV1	mitral	odor	cont	vehicle	2	5	0.799533
MOV1	mitral	odor	cont	vehicle	2	6	-13.5216
MOV1	mitral	odor	cont	vehicle	2	7	-6.68844
MOV1	mitral	odor	cont	vehicle	2	8	-10.553
MOV1	mitral	odor	cont	vehicle	2	9	-9.46494
MOV1	mitral	odor	cont	vehicle	2	10	-26.869
MOV1	mitral	odor	cont	vehicle	2	11	-28.5831
MOV1	mitral	odor	cont	vehicle	2	12	-21.4225
MOV1	mitral	odor	cont	vehicle	2	13	-25.2748
MOV1	mitral	odor	cont	vehicle	2	14	-3.69871
MOV1	mitral	odor	cont	vehicle	2	15	-14.0702
MOV1	mitral	odor	cont	vehicle	2	16	-3.0406
MOV1	mitral	odor	cont	vehicle	2	17	-2.54587
MOV1	mitral	odor	cont	vehicle	2	18	4.86227
MOV1	mitral	odor	cont	vehicle	2	19	-3.68144
MOV1	mitral	odor	cont	vehicle	2	20	-13.9878
MOV1	mitral	odor	cont	vehicle	2	21	-18.541
MOV1	mitral	odor	cont	vehicle	2	22	-6.42688
MOV1	mitral	odor	cont	vehicle	2	23	-2.21169
MOV1	mitral	odor	cont	vehicle	2	24	-4.18308
MOV1	mitral	odor	cont	vehicle	2	25	-12.1655
MOV1	mitral	odor	cont	vehicle	2	26	1.60098
MOV1	mitral	odor	cont	vehicle	2	27	-1.59373
MOV1	mitral	odor	cont	vehicle	2	28	-1.64565
MOV1	mitral	odor	cont	vehicle	2	29	0.660942
MOV1	mitral	odor	cont	vehicle	3	1	25.1533
MOV1	mitral	odor	cont	vehicle	3	2	-12.3957
MOV1	mitral	odor	cont	vehicle	3	3	10.764
MOV1	mitral	odor	cont	vehicle	3	4	9.4338
MOV1	mitral	odor	cont	vehicle	3	5	0.0920885
MOV1	mitral	odor	cont	vehicle	3	6	2.60116
MOV1	mitral	odor	cont	vehicle	3	7	-12.2011
MOV1	mitral	odor	cont	vehicle	3	8	-0.949964
MOV1	mitral	odor	cont	vehicle	3	9	-15.1999
MOV1	mitral	odor	cont	vehicle	3	10	-13.6775
MOV1	mitral	odor	cont	vehicle	3	11	-7.02398
MOV1	mitral	odor	cont	vehicle	3	12	-17.6568
MOV1	mitral	odor	cont	vehicle	3	13	-12.9159
MOV1	mitral	odor	cont	vehicle	3	14	-18.8513
MOV1	mitral	odor	cont	vehicle	3	15	-9.46119
MOV1	mitral	odor	cont	vehicle	3	16	-14.4257
MOV1	mitral	odor	cont	vehicle	3	17	-10.2966
MOV1	mitral	odor	cont	vehicle	3	18	-7.11279
MOV1	mitral	odor	cont	vehicle	3	19	-11.1339
MOV1	mitral	odor	cont	vehicle	3	20	-0.434723
MOV1	mitral	odor	cont	vehicle	3	21	-0.144414
MOV1	mitral	odor	cont	vehicle	3	22	-0.367272
MOV1	mitral	odor	cont	vehicle	3	23	0.445414
MOV1	mitral	odor	cont	vehicle	3	24	3.48567
MOV1	mitral	odor	cont	vehicle	3	25	-1.98468
MOV2	mitral	odor	cont	vehicle	1	1	0.475271
MOV2	mitral	odor	cont	vehicle	1	2	-0.730718
MOV2	mitral	odor	cont	vehicle	1	3	5.64774
MOV2	mitral	odor	cont	vehicle	1	4	2.40233
MOV2	mitral	odor	cont	vehicle	1	5	5.83579
MOV2	mitral	odor	cont	vehicle	1	6	1.97242
MOV2	mitral	odor	cont	vehicle	1	7	-0.840193
MOV2	mitral	odor	cont	vehicle	1	8	-2.91398
MOV2	mitral	odor	cont	vehicle	1	9	-4.94314
MOV2	mitral	odor	cont	vehicle	1	10	-4.7734
MOV2	mitral	odor	cont	vehicle	1	11	-8.47074
MOV2	mitral	odor	cont	vehicle	1	12	-8.79081
MOV2	mitral	odor	cont	vehicle	1	13	-11.8557
MOV2	mitral	odor	cont	vehicle	1	14	-7.8447
MOV2	mitral	odor	cont	vehicle	1	15	-2.33133
MOV2	mitral	odor	cont	vehicle	1	16	2.29049
MOV2	mitral	odor	cont	vehicle	1	17	-6.79148
MOV2	mitral	odor	cont	vehicle	1	18	-10.9851
MOV2	mitral	odor	cont	vehicle	2	1	-15.6943
MOV2	mitral	odor	cont	vehicle	2	2	-7.18649
MOV2	mitral	odor	cont	vehicle	2	3	-9.41326
MOV2	mitral	odor	cont	vehicle	2	4	-10.5113
MOV2	mitral	odor	cont	vehicle	2	5	-2.00342
MOV2	mitral	odor	cont	vehicle	2	6	-4.43242
MOV2	mitral	odor	cont	vehicle	2	7	-10.5966
MOV2	mitral	odor	cont	vehicle	2	8	-7.90915
MOV2	mitral	odor	cont	vehicle	2	9	-11.7652
MOV2	mitral	odor	cont	vehicle	2	10	-13.5335
MOV2	mitral	odor	cont	vehicle	2	11	-9.19069
MOV2	mitral	odor	cont	vehicle	2	12	-9.03749
MOV2	mitral	odor	cont	vehicle	2	13	-4.37279
MOV2	mitral	odor	cont	vehicle	2	14	-5.29083
MOV2	mitral	odor	cont	vehicle	2	15	-5.81272
MOV2	mitral	odor	cont	vehicle	2	16	-4.67579
MOV2	mitral	odor	cont	vehicle	2	17	-10.1507
MOV2	mitral	odor	cont	vehicle	2	18	-16.4847
MOV2	mitral	odor	cont	vehicle	2	19	-6.23678
MOV2	mitral	odor	cont	vehicle	2	20	-6.26629
MOV2	mitral	odor	cont	vehicle	3	1	-8.69276
MOV2	mitral	odor	cont	vehicle	3	2	-8.26573
MOV2	mitral	odor	cont	vehicle	3	3	-4.70254
MOV2	mitral	odor	cont	vehicle	3	4	-7.08544
MOV2	mitral	odor	cont	vehicle	3	5	-4.9772
MOV2	mitral	odor	cont	vehicle	3	6	-12.9934
MOV2	mitral	odor	cont	vehicle	3	7	-8.44664
MOV2	mitral	odor	cont	vehicle	3	8	-6.23317
MOV2	mitral	odor	cont	vehicle	3	9	-7.7762
MOV2	mitral	odor	cont	vehicle	3	10	-10.1604
MOV2	mitral	odor	cont	vehicle	3	11	-10.6918
MOV2	mitral	odor	cont	vehicle	3	12	-8.07867
MOV2	mitral	odor	cont	vehicle	3	13	-5.08241
MOV2	mitral	odor	cont	vehicle	3	14	-5.11257
MOV2	mitral	odor	cont	vehicle	3	15	-11.398
MOV2	mitral	odor	cont	vehicle	3	16	-3.19855
MOV2	mitral	odor	cont	vehicle	3	17	-5.07721

## Sheet: 2g
subj	cell	behavior	b_condition	drug	odor	roi	max_change
OPD1	osn	paired	exp	cgp	1	1	25.2178
OPD1	osn	paired	exp	cgp	1	2	6.33689
OPD1	osn	paired	exp	cgp	1	3	-2.443
OPD1	osn	paired	exp	cgp	1	4	9.60771
OPD1	osn	paired	exp	cgp	1	5	27.8734
OPD1	osn	paired	exp	cgp	1	6	29.9963
OPD1	osn	paired	exp	cgp	1	7	6.88097
OPD1	osn	paired	exp	cgp	1	8	25.3507
OPD1	osn	paired	exp	cgp	1	9	68.2612
OPD1	osn	paired	exp	cgp	1	10	58.8561
OPD1	osn	paired	exp	cgp	1	11	12.1908
OPD1	osn	paired	exp	cgp	1	12	6.7804
OPD1	osn	paired	exp	cgp	1	13	19.5591
OPD1	osn	paired	exp	cgp	1	14	33.7164
OPD1	osn	paired	exp	cgp	1	15	21.8778
OPD1	osn	paired	exp	cgp	2	1	16.9042
OPD1	osn	paired	exp	cgp	2	2	24.7649
OPD1	osn	paired	exp	cgp	2	3	21.277
OPD1	osn	paired	exp	cgp	2	4	20.3751
OPD1	osn	paired	exp	cgp	2	5	38.9009
OPD1	osn	paired	exp	cgp	2	6	28.0074
OPD1	osn	paired	exp	cgp	2	7	31.4958
OPD1	osn	paired	exp	cgp	2	8	39.0775
OPD1	osn	paired	exp	cgp	2	9	50.5079
OPD1	osn	paired	exp	cgp	2	10	15.11
OPD1	osn	paired	exp	cgp	3	1	31.1047
OPD1	osn	paired	exp	cgp	3	2	18.2108
OPD1	osn	paired	exp	cgp	3	3	84.598
OPD1	osn	paired	exp	cgp	3	4	61.8418
OPD1	osn	paired	exp	cgp	3	5	25.3001
OPD1	osn	paired	exp	cgp	3	6	53.5356
OPD1	osn	paired	exp	cgp	3	7	84.1399
OPD1	osn	paired	exp	cgp	3	8	114.489
OPD1	osn	paired	exp	cgp	3	9	28.9902
OPD1	osn	paired	exp	cgp	3	10	16.8063
OPD2	osn	paired	exp	cgp	1	1	9.36196
OPD2	osn	paired	exp	cgp	1	2	36.7284
OPD2	osn	paired	exp	cgp	1	3	10.6842
OPD2	osn	paired	exp	cgp	1	4	10.4959
OPD2	osn	paired	exp	cgp	1	5	40.0412
OPD2	osn	paired	exp	cgp	1	6	29.6423
OPD2	osn	paired	exp	cgp	1	7	38.0397
OPD2	osn	paired	exp	cgp	1	8	47.0497
OPD2	osn	paired	exp	cgp	1	9	39.8545
OPD2	osn	paired	exp	cgp	1	10	38.3202
OPD2	osn	paired	exp	cgp	1	11	40.8593
OPD2	osn	paired	exp	cgp	1	12	57.4923
OPD2	osn	paired	exp	cgp	1	13	12.4402
OPD2	osn	paired	exp	cgp	1	14	3.70089
OPD2	osn	paired	exp	cgp	1	15	36.8746
OPD2	osn	paired	exp	cgp	1	16	40.3504
OPD2	osn	paired	exp	cgp	1	17	4.53588
OPD2	osn	paired	exp	cgp	1	18	35.6233
OPD2	osn	paired	exp	cgp	1	19	51.1329
OPD2	osn	paired	exp	cgp	1	20	48.3484
OPD2	osn	paired	exp	cgp	1	21	45.839
OPD2	osn	paired	exp	cgp	1	22	41.4055
OPD2	osn	paired	exp	cgp	1	23	31.4326
OPD2	osn	paired	exp	cgp	1	24	12.1242
OPD2	osn	paired	exp	cgp	1	25	-25.6193
OPD2	osn	paired	exp	cgp	1	26	-10.9536
OPD2	osn	paired	exp	cgp	1	27	-22.9304
OPD2	osn	paired	exp	cgp	1	28	-13.4622
OPD2	osn	paired	exp	cgp	1	29	20.3382
OPD2	osn	paired	exp	cgp	1	30	-23.3757
OPD2	osn	paired	exp	cgp	1	31	6.48402
OPD2	osn	paired	exp	cgp	1	32	-55.8499
OPD2	osn	paired	exp	cgp	1	33	24.8334
OPD2	osn	paired	exp	cgp	1	34	33.7954
OPD2	osn	paired	exp	cgp	1	35	2.68863
OPD2	osn	paired	exp	cgp	1	36	21.7941
OPD2	osn	paired	exp	cgp	2	1	27.4371
OPD2	osn	paired	exp	cgp	2	2	38.9086
OPD2	osn	paired	exp	cgp	2	3	12.3308
OPD2	osn	paired	exp	cgp	2	4	57.0853
OPD2	osn	paired	exp	cgp	2	5	35.6151
OPD2	osn	paired	exp	cgp	2	6	22.0563
OPD2	osn	paired	exp	cgp	2	7	29.0393
OPD2	osn	paired	exp	cgp	2	8	12.6643
OPD2	osn	paired	exp	cgp	2	9	8.08011
OPD2	osn	paired	exp	cgp	2	10	11.1075
OPD2	osn	paired	exp	cgp	2	11	28.2843
OPD2	osn	paired	exp	cgp	2	12	39.0468
OPD2	osn	paired	exp	cgp	2	13	16.8369
OPD2	osn	paired	exp	cgp	2	14	20.8545
OPD2	osn	paired	exp	cgp	2	15	-0.835773
OPD2	osn	paired	exp	cgp	2	16	19.9548
OPD2	osn	paired	exp	cgp	2	17	24.4923
OPD2	osn	paired	exp	cgp	2	18	44.4506
OPD2	osn	paired	exp	cgp	2	19	1.14926
OPD2	osn	paired	exp	cgp	3	1	1.52368
OPD2	osn	paired	exp	cgp	3	2	25.4516
OPD2	osn	paired	exp	cgp	3	3	23.4115
OPD2	osn	paired	exp	cgp	3	4	27.6588
OPD2	osn	paired	exp	cgp	3	5	40.0998
OPD2	osn	paired	exp	cgp	3	6	49.7836
OPD2	osn	paired	exp	cgp	3	7	39.3027
OPD2	osn	paired	exp	cgp	3	8	46.0502
OPD2	osn	paired	exp	cgp	3	9	22.8273
OPD2	osn	paired	exp	cgp	3	10	69.5767
OPD2	osn	paired	exp	cgp	3	11	23.0919
OPD2	osn	paired	exp	cgp	3	12	27.4955
OPD2	osn	paired	exp	cgp	3	13	24.7974
OPD2	osn	paired	exp	cgp	3	14	23.0914
OPD2	osn	paired	exp	cgp	3	15	30.7824
OPD2	osn	paired	exp	cgp	3	16	29.3181
OPD2	osn	paired	exp	cgp	3	17	19.1201
OPD2	osn	paired	exp	cgp	3	18	48.9102
OPD2	osn	paired	exp	cgp	3	19	49.1794
OPD2	osn	paired	exp	cgp	3	20	47.1132
OPD2	osn	paired	exp	cgp	3	21	31.9346
OPD3	osn	paired	exp	cgp	1	1	5.19033
OPD3	osn	paired	exp	cgp	1	2	10.6909
OPD3	osn	paired	exp	cgp	1	3	10.8162
OPD3	osn	paired	exp	cgp	1	4	30.3795
OPD3	osn	paired	exp	cgp	1	5	4.40759
OPD3	osn	paired	exp	cgp	1	6	-4.66954
OPD3	osn	paired	exp	cgp	1	7	1.2282
OPD3	osn	paired	exp	cgp	1	8	-5.31687
OPD3	osn	paired	exp	cgp	1	9	10.3527
OPD3	osn	paired	exp	cgp	1	10	18.8659
OPD3	osn	paired	exp	cgp	1	11	6.51498
OPD3	osn	paired	exp	cgp	1	12	28.7131
OPD3	osn	paired	exp	cgp	1	13	15.9763
OPD3	osn	paired	exp	cgp	1	14	11.7642
OPD3	osn	paired	exp	cgp	1	15	25.6728
OPD3	osn	paired	exp	cgp	1	16	-12.3539
OPD3	osn	paired	exp	cgp	2	1	7.78394
OPD3	osn	paired	exp	cgp	2	2	28.4603
OPD3	osn	paired	exp	cgp	2	3	23.736
OPD3	osn	paired	exp	cgp	2	4	25.7245
OPD3	osn	paired	exp	cgp	2	5	24.6758
OPD3	osn	paired	exp	cgp	2	6	5.83227
OPD3	osn	paired	exp	cgp	2	7	6.84557
OPD3	osn	paired	exp	cgp	2	8	71.7192
OPD3	osn	paired	exp	cgp	2	9	15.7392
OPD3	osn	paired	exp	cgp	2	10	57.2284
OPD3	osn	paired	exp	cgp	2	11	10.6433
OPD3	osn	paired	exp	cgp	3	1	17.4023
OPD3	osn	paired	exp	cgp	3	2	35.0281
OPD3	osn	paired	exp	cgp	3	3	39.611
OPD3	osn	paired	exp	cgp	3	4	36.7545
OPD3	osn	paired	exp	cgp	3	5	50.1842
OPD3	osn	paired	exp	cgp	3	6	53.9123
OPD3	osn	paired	exp	cgp	3	7	21.4196
OPD3	osn	paired	exp	cgp	3	8	45.1499
OPD3	osn	paired	exp	cgp	3	9	30.7633
OPD3	osn	paired	exp	cgp	3	10	25.5367
OPD3	osn	paired	exp	cgp	3	11	30.2337
OPD3	osn	paired	exp	cgp	3	12	26.8266
OPD4	osn	paired	exp	cgp	1	1	9.08497
OPD4	osn	paired	exp	cgp	1	2	6.29232
OPD4	osn	paired	exp	cgp	1	3	8.83317
OPD4	osn	paired	exp	cgp	1	4	16.9688
OPD4	osn	paired	exp	cgp	1	5	24.6352
OPD4	osn	paired	exp	cgp	1	6	42.8973
OPD4	osn	paired	exp	cgp	1	7	27.4952
OPD4	osn	paired	exp	cgp	1	8	29.0981
OPD4	osn	paired	exp	cgp	1	9	21.7229
OPD4	osn	paired	exp	cgp	1	10	13.4379
OPD4	osn	paired	exp	cgp	1	11	25.7325
OPD4	osn	paired	exp	cgp	1	12	13.9116
OPD4	osn	paired	exp	cgp	1	13	24.7677
OPD4	osn	paired	exp	cgp	1	14	-5.18475
OPD4	osn	paired	exp	cgp	1	15	30.8354
OPD4	osn	paired	exp	cgp	1	16	47.5826
OPD4	osn	paired	exp	cgp	1	17	44.1461
OPD4	osn	paired	exp	cgp	1	18	29.1125
OPD4	osn	paired	exp	cgp	2	1	5.86192
OPD4	osn	paired	exp	cgp	2	2	50.7937
OPD4	osn	paired	exp	cgp	2	3	54.065
OPD4	osn	paired	exp	cgp	2	4	40.4479
OPD4	osn	paired	exp	cgp	2	5	39.7581
OPD4	osn	paired	exp	cgp	2	6	51.8527
OPD4	osn	paired	exp	cgp	2	7	7.6417
OPD4	osn	paired	exp	cgp	2	8	57.1816
OPD4	osn	paired	exp	cgp	2	9	12.5046
OPD4	osn	paired	exp	cgp	2	10	-8.32143
OPD4	osn	paired	exp	cgp	2	11	45.8475
OPD4	osn	paired	exp	cgp	2	12	61.1409
OPD4	osn	paired	exp	cgp	2	13	70.652
OPD4	osn	paired	exp	cgp	3	1	83.0898
OPD4	osn	paired	exp	cgp	3	2	96.7277
OPD4	osn	paired	exp	cgp	3	3	98.5327
OPD4	osn	paired	exp	cgp	3	4	97.5066
OPD4	osn	paired	exp	cgp	3	5	89.9209
OPD4	osn	paired	exp	cgp	3	6	89.8403
OPD4	osn	paired	exp	cgp	3	7	44.0846
OPD4	osn	paired	exp	cgp	3	8	29.0663
OPD4	osn	paired	exp	cgp	3	9	54.6686
OPD4	osn	paired	exp	cgp	3	10	63.0042
OPV1	osn	paired	exp	vehicle	1	1	10.713
OPV1	osn	paired	exp	vehicle	1	2	20.0035
OPV1	osn	paired	exp	vehicle	1	3	26.7463
OPV1	osn	paired	exp	vehicle	1	4	1.16497
OPV1	osn	paired	exp	vehicle	1	5	7.26468
OPV1	osn	paired	exp	vehicle	1	6	8.2603
OPV1	osn	paired	exp	vehicle	1	7	-3.04919
OPV1	osn	paired	exp	vehicle	1	8	12.8127
OPV1	osn	paired	exp	vehicle	1	9	14.8301
OPV1	osn	paired	exp	vehicle	1	10	16.006
OPV1	osn	paired	exp	vehicle	1	11	23.1561
OPV1	osn	paired	exp	vehicle	1	12	16.1041
OPV1	osn	paired	exp	vehicle	1	13	25.5264
OPV1	osn	paired	exp	vehicle	1	14	-3.59851
OPV1	osn	paired	exp	vehicle	1	15	-6.32555
OPV1	osn	paired	exp	vehicle	1	16	6.81877
OPV1	osn	paired	exp	vehicle	1	17	14.676
OPV1	osn	paired	exp	vehicle	1	18	9.35961
OPV1	osn	paired	exp	vehicle	1	19	13.448
OPV1	osn	paired	exp	vehicle	1	20	-6.28884
OPV1	osn	paired	exp	vehicle	1	21	17.1307
OPV1	osn	paired	exp	vehicle	1	22	24.1887
OPV1	osn	paired	exp	vehicle	1	23	14.9849
OPV1	osn	paired	exp	vehicle	1	24	10.163
OPV1	osn	paired	exp	vehicle	1	25	21.6056
OPV1	osn	paired	exp	vehicle	1	26	17.1385
OPV1	osn	paired	exp	vehicle	2	1	34.9226
OPV1	osn	paired	exp	vehicle	2	2	11.5235
OPV1	osn	paired	exp	vehicle	2	3	17.6026
OPV1	osn	paired	exp	vehicle	2	4	25.6165
OPV1	osn	paired	exp	vehicle	2	5	8.18898
OPV1	osn	paired	exp	vehicle	2	6	4.48488
OPV1	osn	paired	exp	vehicle	2	7	-2.15991
OPV1	osn	paired	exp	vehicle	2	8	-1.55197
OPV1	osn	paired	exp	vehicle	2	9	6.36703
OPV1	osn	paired	exp	vehicle	2	10	1.96109
OPV1	osn	paired	exp	vehicle	2	11	16.6533
OPV1	osn	paired	exp	vehicle	2	12	-1.81611
OPV1	osn	paired	exp	vehicle	2	13	13.3806
OPV1	osn	paired	exp	vehicle	2	14	16.7726
OPV1	osn	paired	exp	vehicle	2	15	13.096
OPV1	osn	paired	exp	vehicle	2	16	3.82066
OPV1	osn	paired	exp	vehicle	3	1	7.72247
OPV1	osn	paired	exp	vehicle	3	2	37.9587
OPV1	osn	paired	exp	vehicle	3	3	17.4244
OPV1	osn	paired	exp	vehicle	3	4	11.9831
OPV1	osn	paired	exp	vehicle	3	5	-6.02627
OPV1	osn	paired	exp	vehicle	3	6	7.31563
OPV1	osn	paired	exp	vehicle	3	7	-3.85624
OPV1	osn	paired	exp	vehicle	3	8	5.2701
OPV1	osn	paired	exp	vehicle	3	9	-11.2425
OPV1	osn	paired	exp	vehicle	3	10	34.6851
OPV1	osn	paired	exp	vehicle	3	11	-1.37546
OPV1	osn	paired	exp	vehicle	3	12	-5.15932
OPV1	osn	paired	exp	vehicle	3	13	-1.8214
OPV1	osn	paired	exp	vehicle	3	14	0.126874
OPV1	osn	paired	exp	vehicle	3	15	26.4812
OPV2	osn	paired	exp	vehicle	1	1	14.136
OPV2	osn	paired	exp	vehicle	1	2	-9.72008
OPV2	osn	paired	exp	vehicle	1	3	6.61647
OPV2	osn	paired	exp	vehicle	1	4	-2.08334
OPV2	osn	paired	exp	vehicle	1	5	-2.25346
OPV2	osn	paired	exp	vehicle	1	6	-15.2209
OPV2	osn	paired	exp	vehicle	1	7	6.09456
OPV2	osn	paired	exp	vehicle	1	8	0.415118
OPV2	osn	paired	exp	vehicle	1	9	-6.31831
OPV2	osn	paired	exp	vehicle	1	10	-0.44307
OPV2	osn	paired	exp	vehicle	1	11	0.222692
OPV2	osn	paired	exp	vehicle	1	12	-27.9165
OPV2	osn	paired	exp	vehicle	1	13	-8.62568
OPV2	osn	paired	exp	vehicle	1	14	-16.4204
OPV2	osn	paired	exp	vehicle	1	15	3.78344
OPV2	osn	paired	exp	vehicle	1	16	2.9438
OPV2	osn	paired	exp	vehicle	1	17	1.55788
OPV2	osn	paired	exp	vehicle	2	1	-5.06006
OPV2	osn	paired	exp	vehicle	2	2	-4.8119
OPV2	osn	paired	exp	vehicle	2	3	-15.8726
OPV2	osn	paired	exp	vehicle	2	4	-4.95062
OPV2	osn	paired	exp	vehicle	2	5	-6.67848
OPV2	osn	paired	exp	vehicle	2	6	-7.13771
OPV2	osn	paired	exp	vehicle	2	7	-18.3381
OPV2	osn	paired	exp	vehicle	2	8	-0.0970364
OPV2	osn	paired	exp	vehicle	2	9	4.15187
OPV2	osn	paired	exp	vehicle	2	10	0.208935
OPV2	osn	paired	exp	vehicle	2	11	18.7385
OPV2	osn	paired	exp	vehicle	2	12	-0.500178
OPV2	osn	paired	exp	vehicle	3	1	1.62858
OPV2	osn	paired	exp	vehicle	3	2	-10.7638
OPV2	osn	paired	exp	vehicle	3	3	-3.3973
OPV2	osn	paired	exp	vehicle	3	4	-5.03735
OPV2	osn	paired	exp	vehicle	3	5	-7.89481
OPV2	osn	paired	exp	vehicle	3	6	-5.36836
OPV2	osn	paired	exp	vehicle	3	7	-7.37849
OPV2	osn	paired	exp	vehicle	3	8	-10.9247
OPV2	osn	paired	exp	vehicle	3	9	-8.87483
OPV2	osn	paired	exp	vehicle	3	10	0.402675
OPV2	osn	paired	exp	vehicle	3	11	-12.9101
OPV3	osn	paired	exp	vehicle	1	1	-14.6908
OPV3	osn	paired	exp	vehicle	1	2	-23.1395
OPV3	osn	paired	exp	vehicle	1	3	6.64672
OPV3	osn	paired	exp	vehicle	1	4	-10.7947
OPV3	osn	paired	exp	vehicle	1	5	-7.70719
OPV3	osn	paired	exp	vehicle	1	6	-12.8232
OPV3	osn	paired	exp	vehicle	1	7	-11.8043
OPV3	osn	paired	exp	vehicle	1	8	32.3778
OPV3	osn	paired	exp	vehicle	1	9	18.7492
OPV3	osn	paired	exp	vehicle	1	10	-19.1941
OPV3	osn	paired	exp	vehicle	1	11	2.05465
OPV3	osn	paired	exp	vehicle	1	12	5.86913
OPV3	osn	paired	exp	vehicle	1	13	-0.139657
OPV3	osn	paired	exp	vehicle	1	14	7.90063
OPV3	osn	paired	exp	vehicle	1	15	-8.16923
OPV3	osn	paired	exp	vehicle	1	16	-10.7894
OPV3	osn	paired	exp	vehicle	1	17	1.03347
OPV3	osn	paired	exp	vehicle	2	1	15.3053
OPV3	osn	paired	exp	vehicle	2	2	2.66044
OPV3	osn	paired	exp	vehicle	2	3	-19.7072
OPV3	osn	paired	exp	vehicle	2	4	16.1259
OPV3	osn	paired	exp	vehicle	2	5	-42.3946
OPV3	osn	paired	exp	vehicle	2	6	-7.12125
OPV3	osn	paired	exp	vehicle	2	7	-13.1185
OPV3	osn	paired	exp	vehicle	2	8	13.8959
OPV3	osn	paired	exp	vehicle	2	9	-26.1815
OPV3	osn	paired	exp	vehicle	2	10	-10.7184
OPV3	osn	paired	exp	vehicle	2	11	-0.12948
OPV3	osn	paired	exp	vehicle	2	12	-15.7133
OPV3	osn	paired	exp	vehicle	2	13	7.46678
OPV3	osn	paired	exp	vehicle	2	14	-4.83134
OPV3	osn	paired	exp	vehicle	2	15	-0.336204
OPV3	osn	paired	exp	vehicle	2	16	-2.64705
OPV3	osn	paired	exp	vehicle	2	17	5.52378
OPV3	osn	paired	exp	vehicle	2	18	-12.0543
OPV3	osn	paired	exp	vehicle	3	1	3.61096
OPV3	osn	paired	exp	vehicle	3	2	2.97812
OPV3	osn	paired	exp	vehicle	3	3	-20.5066
OPV3	osn	paired	exp	vehicle	3	4	10.3135
OPV3	osn	paired	exp	vehicle	3	5	3.17449
OPV3	osn	paired	exp	vehicle	3	6	-29.6796
OPV3	osn	paired	exp	vehicle	3	7	-8.16865
OPV3	osn	paired	exp	vehicle	3	8	-24.3598
OPV3	osn	paired	exp	vehicle	3	9	-5.89549
OPV3	osn	paired	exp	vehicle	3	10	-7.55068
OPV3	osn	paired	exp	vehicle	3	11	-0.94564
OPV3	osn	paired	exp	vehicle	3	12	22.6889
OPV3	osn	paired	exp	vehicle	3	13	-35.4241
OPV3	osn	paired	exp	vehicle	3	14	-34.2227
OPV3	osn	paired	exp	vehicle	3	15	-31.4509
OPV3	osn	paired	exp	vehicle	3	16	-1.93987
OPV3	osn	paired	exp	vehicle	3	17	-10.7419
OPV3	osn	paired	exp	vehicle	3	18	13.3146
OPV3	osn	paired	exp	vehicle	3	19	1.4083
OPV3	osn	paired	exp	vehicle	3	20	4.60911
OPV3	osn	paired	exp	vehicle	3	21	-3.40846

## Sheet: 2h
subj	cell	behavior	b_condition	drug	odor	roi	max
GPD1	pg	paired	exp	cgp	1	1	11.4301
GPD1	pg	paired	exp	cgp	1	2	28.0708
GPD1	pg	paired	exp	cgp	1	3	20.0293
GPD1	pg	paired	exp	cgp	1	4	14.1033
GPD1	pg	paired	exp	cgp	1	5	42.6715
GPD1	pg	paired	exp	cgp	1	6	18.7582
GPD1	pg	paired	exp	cgp	1	7	11.6537
GPD1	pg	paired	exp	cgp	1	8	32.175
GPD1	pg	paired	exp	cgp	1	9	19.8819
GPD1	pg	paired	exp	cgp	1	10	32.807
GPD1	pg	paired	exp	cgp	1	11	25.3749
GPD1	pg	paired	exp	cgp	1	12	13.7554
GPD1	pg	paired	exp	cgp	1	13	13.1134
GPD1	pg	paired	exp	cgp	1	14	20.2247
GPD1	pg	paired	exp	cgp	1	15	11.7602
GPD1	pg	paired	exp	cgp	1	16	15.9842
GPD1	pg	paired	exp	cgp	1	17	11.8071
GPD1	pg	paired	exp	cgp	1	18	34.2728
GPD1	pg	paired	exp	cgp	1	19	23.4423
GPD1	pg	paired	exp	cgp	1	20	28.8575
GPD1	pg	paired	exp	cgp	1	21	28.8649
GPD1	pg	paired	exp	cgp	1	22	53.5691
GPD1	pg	paired	exp	cgp	1	23	29.8742
GPD1	pg	paired	exp	cgp	1	24	22.6681
GPD1	pg	paired	exp	cgp	1	25	17.9462
GPD1	pg	paired	exp	cgp	1	26	30.9836
GPD1	pg	paired	exp	cgp	1	27	21.5417
GPD1	pg	paired	exp	cgp	1	28	10.9496
GPD1	pg	paired	exp	cgp	1	29	17.3353
GPD1	pg	paired	exp	cgp	1	30	20.0421
GPD1	pg	paired	exp	cgp	1	31	26.508
GPD1	pg	paired	exp	cgp	1	32	34.0797
GPD1	pg	paired	exp	cgp	1	33	14.7102
GPD1	pg	paired	exp	cgp	1	34	27.5435
GPD1	pg	paired	exp	cgp	1	35	9.19398
GPD1	pg	paired	exp	cgp	1	36	14.101
GPD1	pg	paired	exp	cgp	1	37	14.7334
GPD1	pg	paired	exp	cgp	2	1	28.2802
GPD1	pg	paired	exp	cgp	2	2	32.3255
GPD1	pg	paired	exp	cgp	2	3	24.1372
GPD1	pg	paired	exp	cgp	2	4	8.47697
GPD1	pg	paired	exp	cgp	2	5	29.7145
GPD1	pg	paired	exp	cgp	2	6	36.6129
GPD1	pg	paired	exp	cgp	2	7	28.1674
GPD1	pg	paired	exp	cgp	2	8	28.0031
GPD1	pg	paired	exp	cgp	2	9	21.0411
GPD1	pg	paired	exp	cgp	2	10	22.9436
GPD1	pg	paired	exp	cgp	2	11	26.785
GPD1	pg	paired	exp	cgp	2	12	41.7515
GPD1	pg	paired	exp	cgp	2	13	27.5642
GPD1	pg	paired	exp	cgp	2	14	38.622
GPD1	pg	paired	exp	cgp	2	15	27.9994
GPD1	pg	paired	exp	cgp	2	16	25.6542
GPD1	pg	paired	exp	cgp	2	17	30.7096
GPD1	pg	paired	exp	cgp	2	18	26.2342
GPD1	pg	paired	exp	cgp	2	19	25.3085
GPD1	pg	paired	exp	cgp	3	1	42.3473
GPD1	pg	paired	exp	cgp	3	2	44.592
GPD1	pg	paired	exp	cgp	3	3	40.9853
GPD1	pg	paired	exp	cgp	3	4	34.6118
GPD1	pg	paired	exp	cgp	3	5	34.4317
GPD1	pg	paired	exp	cgp	3	6	28.5751
GPD1	pg	paired	exp	cgp	3	7	34.8418
GPD1	pg	paired	exp	cgp	3	8	30.8187
GPD1	pg	paired	exp	cgp	3	9	37.9123
GPD1	pg	paired	exp	cgp	3	10	40.9917
GPD1	pg	paired	exp	cgp	3	11	24.1263
GPD1	pg	paired	exp	cgp	3	12	32.6437
GPD1	pg	paired	exp	cgp	3	13	33.7884
GPD1	pg	paired	exp	cgp	3	14	34.9869
GPD1	pg	paired	exp	cgp	3	15	32.1566
GPD1	pg	paired	exp	cgp	3	16	34.5609
GPD1	pg	paired	exp	cgp	3	17	42.7304
GPD1	pg	paired	exp	cgp	3	18	41.6418
GPD1	pg	paired	exp	cgp	3	19	38.3592
GPD1	pg	paired	exp	cgp	3	20	39.1837
GPD2	pg	paired	exp	cgp	1	1	27.0742
GPD2	pg	paired	exp	cgp	1	2	25.7091
GPD2	pg	paired	exp	cgp	1	3	22.7762
GPD2	pg	paired	exp	cgp	1	4	3.00969
GPD2	pg	paired	exp	cgp	1	5	2.58974
GPD2	pg	paired	exp	cgp	1	6	5.48603
GPD2	pg	paired	exp	cgp	1	7	6.12408
GPD2	pg	paired	exp	cgp	1	8	20.0227
GPD2	pg	paired	exp	cgp	1	9	13.051
GPD2	pg	paired	exp	cgp	1	10	33.8571
GPD2	pg	paired	exp	cgp	1	11	13.5468
GPD2	pg	paired	exp	cgp	1	12	-1.41483
GPD2	pg	paired	exp	cgp	1	13	3.54522
GPD2	pg	paired	exp	cgp	1	14	28.1073
GPD2	pg	paired	exp	cgp	1	15	29.541
GPD2	pg	paired	exp	cgp	1	16	24.9399
GPD2	pg	paired	exp	cgp	1	17	17.703
GPD2	pg	paired	exp	cgp	1	18	8.13084
GPD2	pg	paired	exp	cgp	1	19	18.1279
GPD2	pg	paired	exp	cgp	1	20	27.7851
GPD2	pg	paired	exp	cgp	1	21	28.2411
GPD2	pg	paired	exp	cgp	1	22	17.0442
GPD2	pg	paired	exp	cgp	1	23	-9.60846
GPD2	pg	paired	exp	cgp	1	24	14.7698
GPD2	pg	paired	exp	cgp	1	25	13.4417
GPD2	pg	paired	exp	cgp	1	26	15.726
GPD2	pg	paired	exp	cgp	1	27	4.71054
GPD2	pg	paired	exp	cgp	1	28	21.1868
GPD2	pg	paired	exp	cgp	1	29	24.6344
GPD2	pg	paired	exp	cgp	2	1	26.4272
GPD2	pg	paired	exp	cgp	2	2	27.1389
GPD2	pg	paired	exp	cgp	2	3	17.6102
GPD2	pg	paired	exp	cgp	2	4	21.1909
GPD2	pg	paired	exp	cgp	2	5	31.2827
GPD2	pg	paired	exp	cgp	2	6	30.5418
GPD2	pg	paired	exp	cgp	2	7	34.4798
GPD2	pg	paired	exp	cgp	2	8	27.3896
GPD2	pg	paired	exp	cgp	2	9	23.6882
GPD2	pg	paired	exp	cgp	2	10	25.2131
GPD2	pg	paired	exp	cgp	2	11	25.404
GPD2	pg	paired	exp	cgp	2	12	24.2601
GPD2	pg	paired	exp	cgp	2	13	33.0438
GPD2	pg	paired	exp	cgp	2	14	38.1924
GPD2	pg	paired	exp	cgp	2	15	48.7168
GPD2	pg	paired	exp	cgp	2	16	52.1825
GPD2	pg	paired	exp	cgp	2	17	18.9069
GPD2	pg	paired	exp	cgp	2	18	31.3675
GPD2	pg	paired	exp	cgp	2	19	18.2172
GPD2	pg	paired	exp	cgp	2	20	22.4309
GPD2	pg	paired	exp	cgp	2	21	24.2623
GPD2	pg	paired	exp	cgp	2	22	18.545
GPD2	pg	paired	exp	cgp	3	1	18.2586
GPD2	pg	paired	exp	cgp	3	2	32.1461
GPD2	pg	paired	exp	cgp	3	3	30.8592
GPD2	pg	paired	exp	cgp	3	4	41.6843
GPD2	pg	paired	exp	cgp	3	5	46.8373
GPD2	pg	paired	exp	cgp	3	6	57.0726
GPD2	pg	paired	exp	cgp	3	7	41.0434
GPD2	pg	paired	exp	cgp	3	8	58.9431
GPD2	pg	paired	exp	cgp	3	9	48.76
GPD2	pg	paired	exp	cgp	3	10	30.6715
GPD2	pg	paired	exp	cgp	3	11	51.1763
GPD2	pg	paired	exp	cgp	3	12	34.8889
GPD2	pg	paired	exp	cgp	3	13	47.457
GPD2	pg	paired	exp	cgp	3	14	33.7615
GPD2	pg	paired	exp	cgp	3	15	26.4199
GPD2	pg	paired	exp	cgp	3	16	36.5134
GPD2	pg	paired	exp	cgp	3	17	33.0976
GPD2	pg	paired	exp	cgp	3	18	40.045
GPD2	pg	paired	exp	cgp	3	19	27.729
GPD2	pg	paired	exp	cgp	3	20	24.2084
GPD2	pg	paired	exp	cgp	3	21	39.516
GPD2	pg	paired	exp	cgp	3	22	21.4153
GPD2	pg	paired	exp	cgp	3	23	40.2867
GPD2	pg	paired	exp	cgp	3	24	46.2674
GPD3	pg	paired	exp	cgp	1	1	12.2446
GPD3	pg	paired	exp	cgp	1	2	14.0272
GPD3	pg	paired	exp	cgp	1	3	28.5683
GPD3	pg	paired	exp	cgp	1	4	10.4634
GPD3	pg	paired	exp	cgp	1	5	24.0426
GPD3	pg	paired	exp	cgp	1	6	22.4095
GPD3	pg	paired	exp	cgp	1	7	20.2884
GPD3	pg	paired	exp	cgp	1	8	25.3988
GPD3	pg	paired	exp	cgp	1	9	14.354
GPD3	pg	paired	exp	cgp	1	10	28.7231
GPD3	pg	paired	exp	cgp	1	11	29.3339
GPD3	pg	paired	exp	cgp	1	12	23.7732
GPD3	pg	paired	exp	cgp	1	13	17.0889
GPD3	pg	paired	exp	cgp	1	14	18.5866
GPD3	pg	paired	exp	cgp	1	15	24.8856
GPD3	pg	paired	exp	cgp	1	16	1.29327
GPD3	pg	paired	exp	cgp	1	17	12.2584
GPD3	pg	paired	exp	cgp	1	18	16.7545
GPD3	pg	paired	exp	cgp	1	19	33.8136
GPD3	pg	paired	exp	cgp	1	20	37.7319
GPD3	pg	paired	exp	cgp	1	21	45.8934
GPD3	pg	paired	exp	cgp	1	22	16.2827
GPD3	pg	paired	exp	cgp	1	23	25.025
GPD3	pg	paired	exp	cgp	2	1	25.3064
GPD3	pg	paired	exp	cgp	2	2	31.0335
GPD3	pg	paired	exp	cgp	2	3	42.1956
GPD3	pg	paired	exp	cgp	2	4	46.0906
GPD3	pg	paired	exp	cgp	2	5	49.9568
GPD3	pg	paired	exp	cgp	2	6	48.9535
GPD3	pg	paired	exp	cgp	2	7	46.2741
GPD3	pg	paired	exp	cgp	2	8	34.7772
GPD3	pg	paired	exp	cgp	2	9	28.8237
GPD3	pg	paired	exp	cgp	2	10	48.5898
GPD3	pg	paired	exp	cgp	2	11	45.1621
GPD3	pg	paired	exp	cgp	2	12	38.5191
GPD3	pg	paired	exp	cgp	2	13	34.418
GPD3	pg	paired	exp	cgp	2	14	32.209
GPD3	pg	paired	exp	cgp	2	15	30.8446
GPD3	pg	paired	exp	cgp	2	16	27.7154
GPD3	pg	paired	exp	cgp	2	17	28.6987
GPD3	pg	paired	exp	cgp	2	18	29.9073
GPD3	pg	paired	exp	cgp	2	19	138.677
GPD3	pg	paired	exp	cgp	2	20	36.0165
GPD3	pg	paired	exp	cgp	3	1	7.05571
GPD3	pg	paired	exp	cgp	3	2	18.4294
GPD3	pg	paired	exp	cgp	3	3	38.5492
GPD3	pg	paired	exp	cgp	3	4	28.7621
GPD3	pg	paired	exp	cgp	3	5	56.1515
GPD3	pg	paired	exp	cgp	3	6	51.3595
GPD3	pg	paired	exp	cgp	3	7	55.7477
GPD3	pg	paired	exp	cgp	3	8	45.0265
GPD3	pg	paired	exp	cgp	3	9	32.3139
GPD3	pg	paired	exp	cgp	3	10	65.6485
GPD3	pg	paired	exp	cgp	3	11	7.03251
GPD3	pg	paired	exp	cgp	3	12	35.4627
GPD3	pg	paired	exp	cgp	3	13	63.2656
GPD3	pg	paired	exp	cgp	3	14	59.0775
GPD3	pg	paired	exp	cgp	3	15	100.479
GPD4	pg	paired	exp	cgp	1	1	21.7879
GPD4	pg	paired	exp	cgp	1	2	27.8989
GPD4	pg	paired	exp	cgp	1	3	17.0823
GPD4	pg	paired	exp	cgp	1	4	23.4144
GPD4	pg	paired	exp	cgp	1	5	17.1858
GPD4	pg	paired	exp	cgp	1	6	10.5088
GPD4	pg	paired	exp	cgp	1	7	10.9318
GPD4	pg	paired	exp	cgp	1	8	5.80006
GPD4	pg	paired	exp	cgp	1	9	-0.0340145
GPD4	pg	paired	exp	cgp	1	10	-3.84076
GPD4	pg	paired	exp	cgp	1	11	3.84688
GPD4	pg	paired	exp	cgp	1	12	-6.24631
GPD4	pg	paired	exp	cgp	1	13	2.83251
GPD4	pg	paired	exp	cgp	1	14	-0.799343
GPD4	pg	paired	exp	cgp	1	15	0.0534513
GPD4	pg	paired	exp	cgp	1	16	-0.425733
GPD4	pg	paired	exp	cgp	1	17	15.1502
GPD4	pg	paired	exp	cgp	1	18	5.68289
GPD4	pg	paired	exp	cgp	1	19	-8.10318
GPD4	pg	paired	exp	cgp	1	20	-2.86969
GPD4	pg	paired	exp	cgp	1	21	20.9926
GPD4	pg	paired	exp	cgp	1	22	23.0032
GPD4	pg	paired	exp	cgp	1	23	21.5758
GPD4	pg	paired	exp	cgp	1	24	21.6428
GPD4	pg	paired	exp	cgp	1	25	18.0729
GPD4	pg	paired	exp	cgp	1	26	19.9015
GPD4	pg	paired	exp	cgp	1	27	8.29778
GPD4	pg	paired	exp	cgp	1	28	-2.78881
GPD4	pg	paired	exp	cgp	1	29	19.5153
GPD4	pg	paired	exp	cgp	1	30	16.945
GPD4	pg	paired	exp	cgp	1	31	-5.03479
GPD4	pg	paired	exp	cgp	1	32	4.86011
GPD4	pg	paired	exp	cgp	1	33	18.6081
GPD4	pg	paired	exp	cgp	2	1	26.7983
GPD4	pg	paired	exp	cgp	2	2	23.0595
GPD4	pg	paired	exp	cgp	2	3	10.4534
GPD4	pg	paired	exp	cgp	2	4	24.6701
GPD4	pg	paired	exp	cgp	2	5	25.8361
GPD4	pg	paired	exp	cgp	2	6	18.3204
GPD4	pg	paired	exp	cgp	2	7	10.4925
GPD4	pg	paired	exp	cgp	2	8	18.9752
GPD4	pg	paired	exp	cgp	2	9	10.095
GPD4	pg	paired	exp	cgp	2	10	22.3556
GPD4	pg	paired	exp	cgp	2	11	12.0683
GPD4	pg	paired	exp	cgp	2	12	26.7338
GPD4	pg	paired	exp	cgp	2	13	20.1734
GPD4	pg	paired	exp	cgp	2	14	25.3855
GPD4	pg	paired	exp	cgp	2	15	14.6705
GPD4	pg	paired	exp	cgp	2	16	23.5437
GPD4	pg	paired	exp	cgp	2	17	18.3168
GPD4	pg	paired	exp	cgp	2	18	19.9208
GPD4	pg	paired	exp	cgp	2	19	19.7307
GPD4	pg	paired	exp	cgp	2	20	19.8231
GPD4	pg	paired	exp	cgp	2	21	28.6253
GPD4	pg	paired	exp	cgp	2	22	22.3131
GPD4	pg	paired	exp	cgp	2	23	9.51178
GPD4	pg	paired	exp	cgp	2	24	-1.71682
GPD4	pg	paired	exp	cgp	2	25	-6.45255
GPD4	pg	paired	exp	cgp	3	1	33.1459
GPD4	pg	paired	exp	cgp	3	2	29.3709
GPD4	pg	paired	exp	cgp	3	3	26.4378
GPD4	pg	paired	exp	cgp	3	4	27.9133
GPD4	pg	paired	exp	cgp	3	5	32.7872
GPD4	pg	paired	exp	cgp	3	6	33.2881
GPD4	pg	paired	exp	cgp	3	7	28.5375
GPD4	pg	paired	exp	cgp	3	8	31.1081
GPD4	pg	paired	exp	cgp	3	9	33.5768
GPD4	pg	paired	exp	cgp	3	10	40.5122
GPD4	pg	paired	exp	cgp	3	11	39.0066
GPD4	pg	paired	exp	cgp	3	12	37.828
GPD4	pg	paired	exp	cgp	3	13	46.0894
GPD4	pg	paired	exp	cgp	3	14	41.4356
GPD4	pg	paired	exp	cgp	3	15	25.7673
GPD4	pg	paired	exp	cgp	3	16	19.9157
GPD4	pg	paired	exp	cgp	3	17	30.3635
GPD4	pg	paired	exp	cgp	3	18	37.1042
GPD4	pg	paired	exp	cgp	3	19	32.2804
GPD4	pg	paired	exp	cgp	3	20	32.1873
GPD4	pg	paired	exp	cgp	3	21	26.8589
GPD4	pg	paired	exp	cgp	3	22	27.9519
GPD4	pg	paired	exp	cgp	3	23	29.8156
GPD4	pg	paired	exp	cgp	3	24	31.9434
GPD4	pg	paired	exp	cgp	3	25	32.5039
GPD4	pg	paired	exp	cgp	3	26	31.6122
GPD4	pg	paired	exp	cgp	3	27	36.2732
GPD4	pg	paired	exp	cgp	3	28	24.8519
GPD4	pg	paired	exp	cgp	3	29	37.9381
GPD4	pg	paired	exp	cgp	3	30	36.9039
GPD4	pg	paired	exp	cgp	3	31	30.0923
GPV1	pg	paired	exp	vehicle	1	1	-0.0164069
GPV1	pg	paired	exp	vehicle	1	2	-5.24379
GPV1	pg	paired	exp	vehicle	1	3	10.1741
GPV1	pg	paired	exp	vehicle	1	4	-8.57832
GPV1	pg	paired	exp	vehicle	1	5	2.69297
GPV1	pg	paired	exp	vehicle	1	6	-16.3886
GPV1	pg	paired	exp	vehicle	1	7	2.58738
GPV1	pg	paired	exp	vehicle	1	8	4.49049
GPV1	pg	paired	exp	vehicle	1	9	0.8793
GPV1	pg	paired	exp	vehicle	1	10	-3.22966
GPV1	pg	paired	exp	vehicle	1	11	-2.16425
GPV1	pg	paired	exp	vehicle	1	12	-1.12993
GPV1	pg	paired	exp	vehicle	1	13	-17.812
GPV1	pg	paired	exp	vehicle	1	14	-9.25398
GPV1	pg	paired	exp	vehicle	1	15	-30.1441
GPV1	pg	paired	exp	vehicle	1	16	-26.7246
GPV1	pg	paired	exp	vehicle	1	17	-17.9251
GPV1	pg	paired	exp	vehicle	1	18	-12.7171
GPV1	pg	paired	exp	vehicle	1	19	-0.107828
GPV1	pg	paired	exp	vehicle	1	20	10.8685
GPV1	pg	paired	exp	vehicle	1	21	2.72784
GPV1	pg	paired	exp	vehicle	1	22	-8.24522
GPV1	pg	paired	exp	vehicle	1	23	-0.813509
GPV1	pg	paired	exp	vehicle	1	24	-3.56773
GPV1	pg	paired	exp	vehicle	2	1	-5.57849
GPV1	pg	paired	exp	vehicle	2	2	-1.02175
GPV1	pg	paired	exp	vehicle	2	3	2.27283
GPV1	pg	paired	exp	vehicle	2	4	-10.2356
GPV1	pg	paired	exp	vehicle	2	5	9.2677
GPV1	pg	paired	exp	vehicle	2	6	0.882792
GPV1	pg	paired	exp	vehicle	2	7	-32.8355
GPV1	pg	paired	exp	vehicle	2	8	-14.1961
GPV1	pg	paired	exp	vehicle	2	9	7.60017
GPV1	pg	paired	exp	vehicle	2	10	-3.32153
GPV1	pg	paired	exp	vehicle	2	11	-5.75357
GPV1	pg	paired	exp	vehicle	2	12	-13.3891
GPV1	pg	paired	exp	vehicle	2	13	-4.6634
GPV1	pg	paired	exp	vehicle	2	14	-17.6018
GPV1	pg	paired	exp	vehicle	2	15	-22.3363
GPV1	pg	paired	exp	vehicle	2	16	-4.02309
GPV1	pg	paired	exp	vehicle	2	17	-4.95582
GPV1	pg	paired	exp	vehicle	2	18	-4.67261
GPV1	pg	paired	exp	vehicle	2	19	2.43471
GPV1	pg	paired	exp	vehicle	2	20	-3.34832
GPV1	pg	paired	exp	vehicle	2	21	3.6521
GPV1	pg	paired	exp	vehicle	2	22	-0.817364
GPV1	pg	paired	exp	vehicle	2	23	-13.1997
GPV1	pg	paired	exp	vehicle	2	24	-10.9368
GPV1	pg	paired	exp	vehicle	2	25	4.64191
GPV1	pg	paired	exp	vehicle	2	26	-10.1578
GPV1	pg	paired	exp	vehicle	2	27	-1.98849
GPV1	pg	paired	exp	vehicle	3	1	9.95161
GPV1	pg	paired	exp	vehicle	3	2	25.822
GPV1	pg	paired	exp	vehicle	3	3	-9.88717
GPV1	pg	paired	exp	vehicle	3	4	5.43671
GPV1	pg	paired	exp	vehicle	3	5	-0.998948
GPV1	pg	paired	exp	vehicle	3	6	-2.65313
GPV1	pg	paired	exp	vehicle	3	7	21.8181
GPV1	pg	paired	exp	vehicle	3	8	3.73838
GPV1	pg	paired	exp	vehicle	3	9	-16.127
GPV1	pg	paired	exp	vehicle	3	10	0.968218
GPV1	pg	paired	exp	vehicle	3	11	0.271292
GPV1	pg	paired	exp	vehicle	3	12	-3.38061
GPV1	pg	paired	exp	vehicle	3	13	25.0385
GPV1	pg	paired	exp	vehicle	3	14	6.24603
GPV1	pg	paired	exp	vehicle	3	15	6.50136
GPV1	pg	paired	exp	vehicle	3	16	-17.0877
GPV1	pg	paired	exp	vehicle	3	17	-12.3228
GPV1	pg	paired	exp	vehicle	3	18	-1.02915
GPV1	pg	paired	exp	vehicle	3	19	1.7313
GPV1	pg	paired	exp	vehicle	3	20	30.0925
GPV1	pg	paired	exp	vehicle	3	21	-4.14099
GPV1	pg	paired	exp	vehicle	3	22	-2.62079
GPV1	pg	paired	exp	vehicle	3	23	-14.8861
GPV1	pg	paired	exp	vehicle	3	24	-10.2864
GPV1	pg	paired	exp	vehicle	3	25	-5.75516
GPV1	pg	paired	exp	vehicle	3	26	2.74718
GPV2	pg	paired	exp	vehicle	1	1	-17.2728
GPV2	pg	paired	exp	vehicle	1	2	-11.846
GPV2	pg	paired	exp	vehicle	1	3	-0.368616
GPV2	pg	paired	exp	vehicle	1	4	-2.41335
GPV2	pg	paired	exp	vehicle	1	5	-5.5938
GPV2	pg	paired	exp	vehicle	1	6	-8.30414
GPV2	pg	paired	exp	vehicle	1	7	-10.7735
GPV2	pg	paired	exp	vehicle	1	8	-4.88586
GPV2	pg	paired	exp	vehicle	1	9	-16.0075
GPV2	pg	paired	exp	vehicle	1	10	-9.7631
GPV2	pg	paired	exp	vehicle	1	11	-2.7071
GPV2	pg	paired	exp	vehicle	1	12	-2.13474
GPV2	pg	paired	exp	vehicle	1	13	-6.8009
GPV2	pg	paired	exp	vehicle	1	14	0.632809
GPV2	pg	paired	exp	vehicle	1	15	4.77798
GPV2	pg	paired	exp	vehicle	1	16	-3.40549
GPV2	pg	paired	exp	vehicle	1	17	2.69487
GPV2	pg	paired	exp	vehicle	1	18	1.40419
GPV2	pg	paired	exp	vehicle	1	19	3.06303
GPV2	pg	paired	exp	vehicle	1	20	1.20643
GPV2	pg	paired	exp	vehicle	1	21	-1.09919
GPV2	pg	paired	exp	vehicle	1	22	-3.42872
GPV2	pg	paired	exp	vehicle	1	23	-0.644434
GPV2	pg	paired	exp	vehicle	1	24	-10.8848
GPV2	pg	paired	exp	vehicle	2	1	-6.17121
GPV2	pg	paired	exp	vehicle	2	2	-22.6399
GPV2	pg	paired	exp	vehicle	2	3	-14.9767
GPV2	pg	paired	exp	vehicle	2	4	-12.3407
GPV2	pg	paired	exp	vehicle	2	5	-4.44898
GPV2	pg	paired	exp	vehicle	2	6	-8.90821
GPV2	pg	paired	exp	vehicle	2	7	-15.9644
GPV2	pg	paired	exp	vehicle	2	8	-13.1068
GPV2	pg	paired	exp	vehicle	2	9	-3.69857
GPV2	pg	paired	exp	vehicle	2	10	-7.7682
GPV2	pg	paired	exp	vehicle	2	11	10.7064
GPV2	pg	paired	exp	vehicle	2	12	4.13825
GPV2	pg	paired	exp	vehicle	2	13	-20.3198
GPV2	pg	paired	exp	vehicle	2	14	-8.70234
GPV2	pg	paired	exp	vehicle	2	15	-6.91699
GPV2	pg	paired	exp	vehicle	2	16	-13.1309
GPV2	pg	paired	exp	vehicle	2	17	-4.51043
GPV2	pg	paired	exp	vehicle	2	18	-6.6759
GPV2	pg	paired	exp	vehicle	2	19	1.04909
GPV2	pg	paired	exp	vehicle	2	20	-16.7639
GPV2	pg	paired	exp	vehicle	2	21	-7.89917
GPV2	pg	paired	exp	vehicle	2	22	-14.4641
GPV2	pg	paired	exp	vehicle	3	1	9.94387
GPV2	pg	paired	exp	vehicle	3	2	2.91128
GPV2	pg	paired	exp	vehicle	3	3	10.7488
GPV2	pg	paired	exp	vehicle	3	4	1.14847
GPV2	pg	paired	exp	vehicle	3	5	12.4244
GPV2	pg	paired	exp	vehicle	3	6	5.64215
GPV2	pg	paired	exp	vehicle	3	7	4.32913
GPV2	pg	paired	exp	vehicle	3	8	6.54248
GPV2	pg	paired	exp	vehicle	3	9	5.52091
GPV2	pg	paired	exp	vehicle	3	10	-10.2674
GPV2	pg	paired	exp	vehicle	3	11	11.1743
GPV2	pg	paired	exp	vehicle	3	12	-2.42394
GPV2	pg	paired	exp	vehicle	3	13	-4.0168
GPV2	pg	paired	exp	vehicle	3	14	-3.38977
GPV2	pg	paired	exp	vehicle	3	15	1.65854
GPV2	pg	paired	exp	vehicle	3	16	-4.12976
GPV2	pg	paired	exp	vehicle	3	17	3.3076
GPV2	pg	paired	exp	vehicle	3	18	0.469782
GPV2	pg	paired	exp	vehicle	3	19	5.44538
GPV2	pg	paired	exp	vehicle	3	20	-3.1187
GPV3	pg	paired	exp	vehicle	1	1	-0.208778
GPV3	pg	paired	exp	vehicle	1	2	-19.9776
GPV3	pg	paired	exp	vehicle	1	3	-18.9704
GPV3	pg	paired	exp	vehicle	1	4	-27.4386
GPV3	pg	paired	exp	vehicle	1	5	-23.5266
GPV3	pg	paired	exp	vehicle	1	6	-28.2771
GPV3	pg	paired	exp	vehicle	1	7	5.92439
GPV3	pg	paired	exp	vehicle	1	8	-35.2163
GPV3	pg	paired	exp	vehicle	1	9	-31.5336
GPV3	pg	paired	exp	vehicle	1	10	-30.6847
GPV3	pg	paired	exp	vehicle	1	11	-27.067
GPV3	pg	paired	exp	vehicle	1	12	-4.78827
GPV3	pg	paired	exp	vehicle	1	13	-0.967334
GPV3	pg	paired	exp	vehicle	1	14	-3.30354
GPV3	pg	paired	exp	vehicle	1	15	-10.3539
GPV3	pg	paired	exp	vehicle	1	16	0.455252
GPV3	pg	paired	exp	vehicle	1	17	-18.6681
GPV3	pg	paired	exp	vehicle	1	18	-1.20704
GPV3	pg	paired	exp	vehicle	1	19	-33.4456
GPV3	pg	paired	exp	vehicle	1	20	-31.3303
GPV3	pg	paired	exp	vehicle	1	21	-31.686
GPV3	pg	paired	exp	vehicle	1	22	-26.706
GPV3	pg	paired	exp	vehicle	1	23	-22.4794
GPV3	pg	paired	exp	vehicle	1	24	-19.1008
GPV3	pg	paired	exp	vehicle	1	25	-17.4447
GPV3	pg	paired	exp	vehicle	1	26	9.70497
GPV3	pg	paired	exp	vehicle	1	27	-37.6847
GPV3	pg	paired	exp	vehicle	1	28	-24.4716
GPV3	pg	paired	exp	vehicle	1	29	-18.2223
GPV3	pg	paired	exp	vehicle	1	30	-19.6098
GPV3	pg	paired	exp	vehicle	1	31	-35.728
GPV3	pg	paired	exp	vehicle	1	32	-20.2053
GPV3	pg	paired	exp	vehicle	1	33	-29.0724
GPV3	pg	paired	exp	vehicle	1	34	-21.8965
GPV3	pg	paired	exp	vehicle	1	35	-26.2245
GPV3	pg	paired	exp	vehicle	2	1	-6.46303
GPV3	pg	paired	exp	vehicle	2	2	-11.9085
GPV3	pg	paired	exp	vehicle	2	3	-6.74397
GPV3	pg	paired	exp	vehicle	2	4	-14.5134
GPV3	pg	paired	exp	vehicle	2	5	-10.9645
GPV3	pg	paired	exp	vehicle	2	6	-10.7426
GPV3	pg	paired	exp	vehicle	2	7	-12.2879
GPV3	pg	paired	exp	vehicle	2	8	-15.5849
GPV3	pg	paired	exp	vehicle	2	9	-23.7384
GPV3	pg	paired	exp	vehicle	2	10	-11.4113
GPV3	pg	paired	exp	vehicle	2	11	-4.45866
GPV3	pg	paired	exp	vehicle	2	12	-23.3252
GPV3	pg	paired	exp	vehicle	2	13	-23.2271
GPV3	pg	paired	exp	vehicle	2	14	-42.2301
GPV3	pg	paired	exp	vehicle	2	15	-15.8613
GPV3	pg	paired	exp	vehicle	2	16	-22.007
GPV3	pg	paired	exp	vehicle	2	17	-26.8021
GPV3	pg	paired	exp	vehicle	2	18	-9.87005
GPV3	pg	paired	exp	vehicle	2	19	-6.9112
GPV3	pg	paired	exp	vehicle	2	20	-13.4949
GPV3	pg	paired	exp	vehicle	2	21	-15.032
GPV3	pg	paired	exp	vehicle	2	22	-8.69034
GPV3	pg	paired	exp	vehicle	2	23	-12.3661
GPV3	pg	paired	exp	vehicle	2	24	-13.4766
GPV3	pg	paired	exp	vehicle	2	25	-15.9391
GPV3	pg	paired	exp	vehicle	2	26	-12.3024
GPV3	pg	paired	exp	vehicle	2	27	-6.53332
GPV3	pg	paired	exp	vehicle	2	28	-3.75407
GPV3	pg	paired	exp	vehicle	2	29	-2.41457
GPV3	pg	paired	exp	vehicle	2	30	-7.2399
GPV3	pg	paired	exp	vehicle	2	31	-16.6567
GPV3	pg	paired	exp	vehicle	2	32	-24.5064
GPV3	pg	paired	exp	vehicle	2	33	-16.4378
GPV3	pg	paired	exp	vehicle	2	34	-32.4742
GPV3	pg	paired	exp	vehicle	2	35	-43.2349
GPV3	pg	paired	exp	vehicle	2	36	-26.9511
GPV3	pg	paired	exp	vehicle	3	1	-11.2851
GPV3	pg	paired	exp	vehicle	3	2	-20.8395
GPV3	pg	paired	exp	vehicle	3	3	-15.3179
GPV3	pg	paired	exp	vehicle	3	4	-10.5376
GPV3	pg	paired	exp	vehicle	3	5	-8.09717
GPV3	pg	paired	exp	vehicle	3	6	-18.9511
GPV3	pg	paired	exp	vehicle	3	7	-13.8534
GPV3	pg	paired	exp	vehicle	3	8	-9.21366
GPV3	pg	paired	exp	vehicle	3	9	-25.6024
GPV3	pg	paired	exp	vehicle	3	10	-19.9594
GPV3	pg	paired	exp	vehicle	3	11	-31.3133
GPV3	pg	paired	exp	vehicle	3	12	-17.8492
GPV3	pg	paired	exp	vehicle	3	13	-13.9933
GPV3	pg	paired	exp	vehicle	3	14	-12.491
GPV3	pg	paired	exp	vehicle	3	15	-11.5349
GPV3	pg	paired	exp	vehicle	3	16	-19.3708
GPV3	pg	paired	exp	vehicle	3	17	-10.113
GPV3	pg	paired	exp	vehicle	3	18	-22.8193
GPV3	pg	paired	exp	vehicle	3	19	-21.0039
GPV3	pg	paired	exp	vehicle	3	20	-19.1702
GPV3	pg	paired	exp	vehicle	3	21	-10.7206
GPV3	pg	paired	exp	vehicle	3	22	-7.37683
GPV3	pg	paired	exp	vehicle	3	23	-6.68089
GPV3	pg	paired	exp	vehicle	3	24	-5.67466
GPV3	pg	paired	exp	vehicle	3	25	-17.0296
GPV3	pg	paired	exp	vehicle	3	26	-12.7483
GPV3	pg	paired	exp	vehicle	3	27	-14.1139
GPV3	pg	paired	exp	vehicle	3	28	-14.604
GPV3	pg	paired	exp	vehicle	3	29	-23.138
GPV3	pg	paired	exp	vehicle	3	30	-17.9524
GPV3	pg	paired	exp	vehicle	3	31	-2.10307
GPV3	pg	paired	exp	vehicle	3	32	-31.5433
GPV3	pg	paired	exp	vehicle	3	33	-22.403
GPV3	pg	paired	exp	vehicle	3	34	-14.1371

## Sheet: 2i
subj	cell	behavior	b_condition	drug	odor	roi	max
MPD1	mitral	paired	exp	cgp	1	1	-19.849
MPD1	mitral	paired	exp	cgp	1	2	-1.73138
MPD1	mitral	paired	exp	cgp	1	3	34.094
MPD1	mitral	paired	exp	cgp	1	4	60.0639
MPD1	mitral	paired	exp	cgp	1	5	61.1469
MPD1	mitral	paired	exp	cgp	1	6	39.2973
MPD1	mitral	paired	exp	cgp	1	7	4.17845
MPD1	mitral	paired	exp	cgp	1	8	-0.476781
MPD1	mitral	paired	exp	cgp	1	9	-13.5035
MPD1	mitral	paired	exp	cgp	1	10	-16.519
MPD1	mitral	paired	exp	cgp	1	11	3.15141
MPD1	mitral	paired	exp	cgp	1	12	-17.9306
MPD1	mitral	paired	exp	cgp	1	13	-21.1328
MPD1	mitral	paired	exp	cgp	1	14	-9.50666
MPD1	mitral	paired	exp	cgp	1	15	48.6158
MPD1	mitral	paired	exp	cgp	1	16	56.6445
MPD1	mitral	paired	exp	cgp	1	17	1.19072
MPD1	mitral	paired	exp	cgp	1	18	-10.9104
MPD1	mitral	paired	exp	cgp	1	19	-8.53173
MPD1	mitral	paired	exp	cgp	1	20	-27.371
MPD1	mitral	paired	exp	cgp	1	21	0.404484
MPD1	mitral	paired	exp	cgp	1	22	1.74063
MPD1	mitral	paired	exp	cgp	1	23	-21.575
MPD1	mitral	paired	exp	cgp	1	24	-10.7234
MPD1	mitral	paired	exp	cgp	1	25	1.4006
MPD1	mitral	paired	exp	cgp	1	26	-0.137086
MPD1	mitral	paired	exp	cgp	1	27	-14.0957
MPD1	mitral	paired	exp	cgp	1	28	-4.2825
MPD1	mitral	paired	exp	cgp	1	29	-22.894
MPD1	mitral	paired	exp	cgp	1	30	-1.50536
MPD1	mitral	paired	exp	cgp	1	31	2.52531
MPD1	mitral	paired	exp	cgp	1	32	3.07708
MPD1	mitral	paired	exp	cgp	1	33	-23.9969
MPD1	mitral	paired	exp	cgp	1	34	66.0619
MPD1	mitral	paired	exp	cgp	1	35	58.4809
MPD1	mitral	paired	exp	cgp	1	36	-20.9391
MPD1	mitral	paired	exp	cgp	1	37	72.4805
MPD1	mitral	paired	exp	cgp	1	38	71.7202
MPD1	mitral	paired	exp	cgp	1	39	88.8494
MPD1	mitral	paired	exp	cgp	1	40	80.9331
MPD1	mitral	paired	exp	cgp	1	41	19.0512
MPD1	mitral	paired	exp	cgp	1	42	2.82781
MPD1	mitral	paired	exp	cgp	1	43	31.616
MPD1	mitral	paired	exp	cgp	1	44	14.7089
MPD1	mitral	paired	exp	cgp	1	45	80.8374
MPD1	mitral	paired	exp	cgp	1	46	17.4577
MPD1	mitral	paired	exp	cgp	1	47	61.1652
MPD1	mitral	paired	exp	cgp	1	48	-15.3052
MPD1	mitral	paired	exp	cgp	1	49	-18.4583
MPD1	mitral	paired	exp	cgp	1	50	-19.5488
MPD1	mitral	paired	exp	cgp	1	51	-32.7081
MPD1	mitral	paired	exp	cgp	1	52	80.8561
MPD1	mitral	paired	exp	cgp	1	53	27.2262
MPD1	mitral	paired	exp	cgp	1	54	58.7322
MPD1	mitral	paired	exp	cgp	2	1	16.2444
MPD1	mitral	paired	exp	cgp	2	2	18.996
MPD1	mitral	paired	exp	cgp	2	3	19.4939
MPD1	mitral	paired	exp	cgp	2	4	11.8471
MPD1	mitral	paired	exp	cgp	2	5	18.1171
MPD1	mitral	paired	exp	cgp	2	6	20.9164
MPD1	mitral	paired	exp	cgp	2	7	16.4507
MPD1	mitral	paired	exp	cgp	2	8	18.2196
MPD1	mitral	paired	exp	cgp	2	9	23.4455
MPD1	mitral	paired	exp	cgp	2	10	15.333
MPD1	mitral	paired	exp	cgp	2	11	14.2416
MPD1	mitral	paired	exp	cgp	2	12	19.4988
MPD1	mitral	paired	exp	cgp	2	13	26.9705
MPD1	mitral	paired	exp	cgp	2	14	22.1869
MPD1	mitral	paired	exp	cgp	2	15	15.5792
MPD1	mitral	paired	exp	cgp	2	16	21.8954
MPD1	mitral	paired	exp	cgp	2	17	22.5269
MPD1	mitral	paired	exp	cgp	2	18	32.3654
MPD1	mitral	paired	exp	cgp	2	19	33.7441
MPD1	mitral	paired	exp	cgp	2	20	22.8975
MPD1	mitral	paired	exp	cgp	2	21	21.7821
MPD1	mitral	paired	exp	cgp	2	22	30.5351
MPD1	mitral	paired	exp	cgp	2	23	25.4235
MPD1	mitral	paired	exp	cgp	2	24	20.2938
MPD1	mitral	paired	exp	cgp	2	25	26.7237
MPD1	mitral	paired	exp	cgp	2	26	19.8675
MPD1	mitral	paired	exp	cgp	2	27	25.2598
MPD1	mitral	paired	exp	cgp	2	28	23.7046
MPD1	mitral	paired	exp	cgp	2	29	20.4244
MPD1	mitral	paired	exp	cgp	2	30	18.6956
MPD1	mitral	paired	exp	cgp	2	31	16.4796
MPD1	mitral	paired	exp	cgp	2	32	32.6181
MPD1	mitral	paired	exp	cgp	2	33	27.5409
MPD1	mitral	paired	exp	cgp	2	34	29.9355
MPD1	mitral	paired	exp	cgp	2	35	34.4801
MPD1	mitral	paired	exp	cgp	2	36	22.5892
MPD1	mitral	paired	exp	cgp	2	37	24.0094
MPD1	mitral	paired	exp	cgp	2	38	23.9939
MPD1	mitral	paired	exp	cgp	2	39	21.0303
MPD1	mitral	paired	exp	cgp	2	40	21.426
MPD1	mitral	paired	exp	cgp	2	41	24.0544
MPD1	mitral	paired	exp	cgp	2	42	27.1775
MPD1	mitral	paired	exp	cgp	2	43	20.7887
MPD1	mitral	paired	exp	cgp	2	44	26.3351
MPD1	mitral	paired	exp	cgp	2	45	20.4303
MPD1	mitral	paired	exp	cgp	2	46	12.1185
MPD1	mitral	paired	exp	cgp	2	47	28.1124
MPD1	mitral	paired	exp	cgp	2	48	31.4748
MPD1	mitral	paired	exp	cgp	2	49	23.3755
MPD1	mitral	paired	exp	cgp	2	50	18.7781
MPD1	mitral	paired	exp	cgp	2	51	18.1137
MPD1	mitral	paired	exp	cgp	2	52	17.9159
MPD1	mitral	paired	exp	cgp	2	53	15.8569
MPD1	mitral	paired	exp	cgp	2	54	16.9468
MPD1	mitral	paired	exp	cgp	3	1	27.321
MPD1	mitral	paired	exp	cgp	3	2	40.62
MPD1	mitral	paired	exp	cgp	3	3	38.5156
MPD1	mitral	paired	exp	cgp	3	4	42.6474
MPD1	mitral	paired	exp	cgp	3	5	45.961
MPD1	mitral	paired	exp	cgp	3	6	35.7859
MPD1	mitral	paired	exp	cgp	3	7	47.3045
MPD1	mitral	paired	exp	cgp	3	8	33.6389
MPD1	mitral	paired	exp	cgp	3	9	49.7911
MPD1	mitral	paired	exp	cgp	3	10	27.7153
MPD1	mitral	paired	exp	cgp	3	11	32.5537
MPD1	mitral	paired	exp	cgp	3	12	28.0893
MPD1	mitral	paired	exp	cgp	3	13	23.404
MPD1	mitral	paired	exp	cgp	3	14	24.0562
MPD1	mitral	paired	exp	cgp	3	15	43.7002
MPD1	mitral	paired	exp	cgp	3	16	47.765
MPD1	mitral	paired	exp	cgp	3	17	43.2949
MPD1	mitral	paired	exp	cgp	3	18	43.6288
MPD1	mitral	paired	exp	cgp	3	19	51.9541
MPD1	mitral	paired	exp	cgp	3	20	37.9791
MPD1	mitral	paired	exp	cgp	3	21	34.2772
MPD1	mitral	paired	exp	cgp	3	22	34.6753
MPD1	mitral	paired	exp	cgp	3	23	33.6031
MPD1	mitral	paired	exp	cgp	3	24	39.4674
MPD1	mitral	paired	exp	cgp	3	25	66.3479
MPD1	mitral	paired	exp	cgp	3	26	41.9081
MPD1	mitral	paired	exp	cgp	3	27	43.9515
MPD1	mitral	paired	exp	cgp	3	28	36.1227
MPD1	mitral	paired	exp	cgp	3	29	32.004
MPD1	mitral	paired	exp	cgp	3	30	31.8833
MPD1	mitral	paired	exp	cgp	3	31	23.3726
MPD1	mitral	paired	exp	cgp	3	32	25.8929
MPD1	mitral	paired	exp	cgp	3	33	21.3298
MPD1	mitral	paired	exp	cgp	3	34	19.0613
MPD1	mitral	paired	exp	cgp	3	35	23.8039
MPD1	mitral	paired	exp	cgp	3	36	30.5187
MPD1	mitral	paired	exp	cgp	3	37	23.8755
MPD1	mitral	paired	exp	cgp	3	38	26.8844
MPD1	mitral	paired	exp	cgp	3	39	33.711
MPD1	mitral	paired	exp	cgp	3	40	23.7401
MPD1	mitral	paired	exp	cgp	3	41	24.822
MPD1	mitral	paired	exp	cgp	3	42	23.2084
MPD1	mitral	paired	exp	cgp	3	43	23.6267
MPD1	mitral	paired	exp	cgp	3	44	32.9221
MPD1	mitral	paired	exp	cgp	3	45	34.0023
MPD1	mitral	paired	exp	cgp	3	46	31.9775
MPD1	mitral	paired	exp	cgp	3	47	33.9935
MPD1	mitral	paired	exp	cgp	3	48	30.4438
MPD1	mitral	paired	exp	cgp	3	49	32.7971
MPD1	mitral	paired	exp	cgp	3	50	45.8697
MPD1	mitral	paired	exp	cgp	3	51	41.7025
MPD1	mitral	paired	exp	cgp	3	52	22.4365
MPD1	mitral	paired	exp	cgp	3	53	26.8506
MPD1	mitral	paired	exp	cgp	3	54	35.0252
MPD1	mitral	paired	exp	cgp	3	55	27.561
MPD1	mitral	paired	exp	cgp	3	56	29.2323
MPD1	mitral	paired	exp	cgp	3	57	39.4209
MPD1	mitral	paired	exp	cgp	3	58	28.4256
MPD1	mitral	paired	exp	cgp	3	59	41.4457
MPD1	mitral	paired	exp	cgp	3	60	31.5168
MPD2	mitral	paired	exp	cgp	1	1	13.8641
MPD2	mitral	paired	exp	cgp	1	2	8.54094
MPD2	mitral	paired	exp	cgp	1	3	8.71024
MPD2	mitral	paired	exp	cgp	1	4	9.2589
MPD2	mitral	paired	exp	cgp	1	5	-7.39017
MPD2	mitral	paired	exp	cgp	1	6	5.1697
MPD2	mitral	paired	exp	cgp	1	7	15.1365
MPD2	mitral	paired	exp	cgp	1	8	20.969
MPD2	mitral	paired	exp	cgp	1	9	25.0291
MPD2	mitral	paired	exp	cgp	1	10	35.0129
MPD2	mitral	paired	exp	cgp	1	11	29.0436
MPD2	mitral	paired	exp	cgp	1	12	10.9301
MPD2	mitral	paired	exp	cgp	1	13	14.2243
MPD2	mitral	paired	exp	cgp	1	14	21.7579
MPD2	mitral	paired	exp	cgp	1	15	17.113
MPD2	mitral	paired	exp	cgp	1	16	10.7761
MPD2	mitral	paired	exp	cgp	1	17	-7.13115
MPD2	mitral	paired	exp	cgp	1	18	14.8702
MPD2	mitral	paired	exp	cgp	1	19	25.031
MPD2	mitral	paired	exp	cgp	1	20	-1.79044
MPD2	mitral	paired	exp	cgp	2	1	13.7989
MPD2	mitral	paired	exp	cgp	2	2	13.9504
MPD2	mitral	paired	exp	cgp	2	3	13.307
MPD2	mitral	paired	exp	cgp	2	4	10.4082
MPD2	mitral	paired	exp	cgp	2	5	9.22499
MPD2	mitral	paired	exp	cgp	2	6	13.8897
MPD2	mitral	paired	exp	cgp	2	7	11.7396
MPD2	mitral	paired	exp	cgp	2	8	19.309
MPD2	mitral	paired	exp	cgp	2	9	19.6063
MPD2	mitral	paired	exp	cgp	2	10	19.2463
MPD2	mitral	paired	exp	cgp	2	11	23.7934
MPD2	mitral	paired	exp	cgp	2	12	19.2192
MPD2	mitral	paired	exp	cgp	2	13	25.8538
MPD2	mitral	paired	exp	cgp	2	14	38.1312
MPD2	mitral	paired	exp	cgp	2	15	26.7085
MPD2	mitral	paired	exp	cgp	2	16	30.2061
MPD2	mitral	paired	exp	cgp	2	17	25.2906
MPD2	mitral	paired	exp	cgp	2	18	15.1579
MPD2	mitral	paired	exp	cgp	2	19	15.7328
MPD2	mitral	paired	exp	cgp	3	1	22.0406
MPD2	mitral	paired	exp	cgp	3	2	26.2082
MPD2	mitral	paired	exp	cgp	3	3	17.494
MPD2	mitral	paired	exp	cgp	3	4	46.6877
MPD2	mitral	paired	exp	cgp	3	5	39.5038
MPD2	mitral	paired	exp	cgp	3	6	36.4625
MPD2	mitral	paired	exp	cgp	3	7	13.7791
MPD2	mitral	paired	exp	cgp	3	8	34.2243
MPD2	mitral	paired	exp	cgp	3	9	59.0014
MPD2	mitral	paired	exp	cgp	3	10	68.8564
MPD2	mitral	paired	exp	cgp	3	11	31.4411
MPD2	mitral	paired	exp	cgp	3	12	41.0362
MPD2	mitral	paired	exp	cgp	3	13	33.4305
MPD2	mitral	paired	exp	cgp	3	14	41.124
MPD2	mitral	paired	exp	cgp	3	15	68.0414
MPD2	mitral	paired	exp	cgp	3	16	70.8332
MPD2	mitral	paired	exp	cgp	3	17	54.7031
MPD2	mitral	paired	exp	cgp	3	18	90.2082
MPD2	mitral	paired	exp	cgp	3	19	60.974
MPD2	mitral	paired	exp	cgp	3	20	41.9326
MPD2	mitral	paired	exp	cgp	3	21	67.3229
MPD2	mitral	paired	exp	cgp	3	22	47.9022
MPD3	mitral	paired	exp	cgp	1	1	7.32154
MPD3	mitral	paired	exp	cgp	1	2	15.5428
MPD3	mitral	paired	exp	cgp	1	3	20.9184
MPD3	mitral	paired	exp	cgp	1	4	21.8455
MPD3	mitral	paired	exp	cgp	1	5	23.4565
MPD3	mitral	paired	exp	cgp	1	6	15.3765
MPD3	mitral	paired	exp	cgp	1	7	19.246
MPD3	mitral	paired	exp	cgp	1	8	20.3144
MPD3	mitral	paired	exp	cgp	1	9	23.3776
MPD3	mitral	paired	exp	cgp	1	10	20.2015
MPD3	mitral	paired	exp	cgp	1	11	21.3773
MPD3	mitral	paired	exp	cgp	1	12	27.3135
MPD3	mitral	paired	exp	cgp	1	13	20.4507
MPD3	mitral	paired	exp	cgp	1	14	15.7307
MPD3	mitral	paired	exp	cgp	1	15	13.9726
MPD3	mitral	paired	exp	cgp	1	16	17.6048
MPD3	mitral	paired	exp	cgp	1	17	19.218
MPD3	mitral	paired	exp	cgp	1	18	13.482
MPD3	mitral	paired	exp	cgp	1	19	19.6862
MPD3	mitral	paired	exp	cgp	2	1	9.25559
MPD3	mitral	paired	exp	cgp	2	2	22.6933
MPD3	mitral	paired	exp	cgp	2	3	11.376
MPD3	mitral	paired	exp	cgp	2	4	21.1691
MPD3	mitral	paired	exp	cgp	2	5	25.9734
MPD3	mitral	paired	exp	cgp	2	6	38.9302
MPD3	mitral	paired	exp	cgp	2	7	19.4311
MPD3	mitral	paired	exp	cgp	2	8	18.1222
MPD3	mitral	paired	exp	cgp	2	9	28.2286
MPD3	mitral	paired	exp	cgp	2	10	43.2546
MPD3	mitral	paired	exp	cgp	2	11	29.7975
MPD3	mitral	paired	exp	cgp	2	12	29.6948
MPD3	mitral	paired	exp	cgp	2	13	31.2356
MPD3	mitral	paired	exp	cgp	2	14	28.261
MPD3	mitral	paired	exp	cgp	2	15	30.3418
MPD3	mitral	paired	exp	cgp	2	16	28.6107
MPD3	mitral	paired	exp	cgp	2	17	31.2644
MPD3	mitral	paired	exp	cgp	2	18	37.8389
MPD3	mitral	paired	exp	cgp	2	19	33.6817
MPD3	mitral	paired	exp	cgp	2	20	19.5549
MPD3	mitral	paired	exp	cgp	3	1	23.8857
MPD3	mitral	paired	exp	cgp	3	2	31.593
MPD3	mitral	paired	exp	cgp	3	3	42.0135
MPD3	mitral	paired	exp	cgp	3	4	49.1148
MPD3	mitral	paired	exp	cgp	3	5	37.9221
MPD3	mitral	paired	exp	cgp	3	6	24.7121
MPD3	mitral	paired	exp	cgp	3	7	42.1332
MPD3	mitral	paired	exp	cgp	3	8	43.7826
MPD3	mitral	paired	exp	cgp	3	9	42.8036
MPD3	mitral	paired	exp	cgp	3	10	35.2029
MPD3	mitral	paired	exp	cgp	3	11	38.8228
MPD3	mitral	paired	exp	cgp	3	12	53.8833
MPD3	mitral	paired	exp	cgp	3	13	39.0175
MPD3	mitral	paired	exp	cgp	3	14	30.315
MPD3	mitral	paired	exp	cgp	3	15	24.1707
MPD3	mitral	paired	exp	cgp	3	16	30.8114
MPD3	mitral	paired	exp	cgp	3	17	43.1973
MPD3	mitral	paired	exp	cgp	3	18	58.8582
MPD3	mitral	paired	exp	cgp	3	19	55.9783
MPD3	mitral	paired	exp	cgp	3	20	60.7272
MPD4	mitral	paired	exp	cgp	1	1	18.5782
MPD4	mitral	paired	exp	cgp	1	2	14.0349
MPD4	mitral	paired	exp	cgp	1	3	19.1465
MPD4	mitral	paired	exp	cgp	1	4	22.7351
MPD4	mitral	paired	exp	cgp	1	5	21.3929
MPD4	mitral	paired	exp	cgp	1	6	22.5526
MPD4	mitral	paired	exp	cgp	1	7	24.259
MPD4	mitral	paired	exp	cgp	1	8	19.9525
MPD4	mitral	paired	exp	cgp	1	9	20.7939
MPD4	mitral	paired	exp	cgp	1	10	22.0821
MPD4	mitral	paired	exp	cgp	1	11	24.9086
MPD4	mitral	paired	exp	cgp	1	12	26.9154
MPD4	mitral	paired	exp	cgp	1	13	21.0532
MPD4	mitral	paired	exp	cgp	1	14	17.3676
MPD4	mitral	paired	exp	cgp	1	15	11.685
MPD4	mitral	paired	exp	cgp	1	16	12.2988
MPD4	mitral	paired	exp	cgp	1	17	15.5954
MPD4	mitral	paired	exp	cgp	1	18	17.5858
MPD4	mitral	paired	exp	cgp	1	19	15.6984
MPD4	mitral	paired	exp	cgp	1	20	11.2726
MPD4	mitral	paired	exp	cgp	1	21	15.8019
MPD4	mitral	paired	exp	cgp	1	22	8.36739
MPD4	mitral	paired	exp	cgp	1	23	13.6968
MPD4	mitral	paired	exp	cgp	2	1	11.0788
MPD4	mitral	paired	exp	cgp	2	2	13.3054
MPD4	mitral	paired	exp	cgp	2	3	24.3139
MPD4	mitral	paired	exp	cgp	2	4	23.8829
MPD4	mitral	paired	exp	cgp	2	5	24.4774
MPD4	mitral	paired	exp	cgp	2	6	28.3808
MPD4	mitral	paired	exp	cgp	2	7	22.2842
MPD4	mitral	paired	exp	cgp	2	8	20.4436
MPD4	mitral	paired	exp	cgp	2	9	33.1225
MPD4	mitral	paired	exp	cgp	2	10	27.1417
MPD4	mitral	paired	exp	cgp	2	11	11.9469
MPD4	mitral	paired	exp	cgp	2	12	28.3813
MPD4	mitral	paired	exp	cgp	2	13	18.7922
MPD4	mitral	paired	exp	cgp	2	14	24.9263
MPD4	mitral	paired	exp	cgp	2	15	26.4382
MPD4	mitral	paired	exp	cgp	2	16	38.3015
MPD4	mitral	paired	exp	cgp	2	17	51.2395
MPD4	mitral	paired	exp	cgp	2	18	41.1358
MPD4	mitral	paired	exp	cgp	2	19	18.7548
MPD4	mitral	paired	exp	cgp	2	20	21.1236
MPD4	mitral	paired	exp	cgp	3	1	21.8418
MPD4	mitral	paired	exp	cgp	3	2	61.1463
MPD4	mitral	paired	exp	cgp	3	3	32.2695
MPD4	mitral	paired	exp	cgp	3	4	61.655
MPD4	mitral	paired	exp	cgp	3	5	21.7074
MPD4	mitral	paired	exp	cgp	3	6	33.2898
MPD4	mitral	paired	exp	cgp	3	7	35.6647
MPD4	mitral	paired	exp	cgp	3	8	27.9232
MPD4	mitral	paired	exp	cgp	3	9	42.3595
MPD4	mitral	paired	exp	cgp	3	10	34.459
MPD4	mitral	paired	exp	cgp	3	11	26.1909
MPD4	mitral	paired	exp	cgp	3	12	16.6194
MPD4	mitral	paired	exp	cgp	3	13	37.4489
MPD4	mitral	paired	exp	cgp	3	14	31.7008
MPD4	mitral	paired	exp	cgp	3	15	35.6808
MPD4	mitral	paired	exp	cgp	3	16	55.4299
MPD4	mitral	paired	exp	cgp	3	17	40.844
MPD4	mitral	paired	exp	cgp	3	18	47.401
MPD4	mitral	paired	exp	cgp	3	19	38.1184
MPD5	mitral	paired	exp	cgp	1	1	15.8205
MPD5	mitral	paired	exp	cgp	1	2	25.1091
MPD5	mitral	paired	exp	cgp	1	3	17.8195
MPD5	mitral	paired	exp	cgp	1	4	20.6148
MPD5	mitral	paired	exp	cgp	1	5	16.9334
MPD5	mitral	paired	exp	cgp	1	6	25.1595
MPD5	mitral	paired	exp	cgp	1	7	19.1167
MPD5	mitral	paired	exp	cgp	1	8	29.16
MPD5	mitral	paired	exp	cgp	1	9	24.5553
MPD5	mitral	paired	exp	cgp	1	10	28.767
MPD5	mitral	paired	exp	cgp	1	11	25.0552
MPD5	mitral	paired	exp	cgp	1	12	24.9535
MPD5	mitral	paired	exp	cgp	1	13	13.8602
MPD5	mitral	paired	exp	cgp	1	14	15.2167
MPD5	mitral	paired	exp	cgp	1	15	19.0793
MPD5	mitral	paired	exp	cgp	1	16	23.1254
MPD5	mitral	paired	exp	cgp	1	17	23.313
MPD5	mitral	paired	exp	cgp	1	18	21.7688
MPD5	mitral	paired	exp	cgp	1	19	27.1151
MPD5	mitral	paired	exp	cgp	1	20	17.8233
MPD5	mitral	paired	exp	cgp	1	21	15.1532
MPD5	mitral	paired	exp	cgp	1	22	14.8054
MPD5	mitral	paired	exp	cgp	1	23	16.7552
MPD5	mitral	paired	exp	cgp	1	24	10.4113
MPD5	mitral	paired	exp	cgp	2	1	20.9203
MPD5	mitral	paired	exp	cgp	2	2	23.0528
MPD5	mitral	paired	exp	cgp	2	3	27.5854
MPD5	mitral	paired	exp	cgp	2	4	33.8165
MPD5	mitral	paired	exp	cgp	2	5	28.4937
MPD5	mitral	paired	exp	cgp	2	6	15.7048
MPD5	mitral	paired	exp	cgp	2	7	21.2462
MPD5	mitral	paired	exp	cgp	2	8	33.4526
MPD5	mitral	paired	exp	cgp	2	9	28.5504
MPD5	mitral	paired	exp	cgp	2	10	21.4339
MPD5	mitral	paired	exp	cgp	2	11	25.4411
MPD5	mitral	paired	exp	cgp	2	12	24.898
MPD5	mitral	paired	exp	cgp	2	13	26.9753
MPD5	mitral	paired	exp	cgp	2	14	15.6569
MPD5	mitral	paired	exp	cgp	2	15	19.0977
MPD5	mitral	paired	exp	cgp	2	16	23.3739
MPD5	mitral	paired	exp	cgp	2	17	32.4081
MPD5	mitral	paired	exp	cgp	2	18	31.2471
MPD5	mitral	paired	exp	cgp	2	19	30.3729
MPD5	mitral	paired	exp	cgp	2	20	43.8121
MPD5	mitral	paired	exp	cgp	2	21	18.7236
MPD5	mitral	paired	exp	cgp	2	22	8.67027
MPD5	mitral	paired	exp	cgp	3	1	74.8614
MPD5	mitral	paired	exp	cgp	3	2	47.3827
MPD5	mitral	paired	exp	cgp	3	3	66.7394
MPD5	mitral	paired	exp	cgp	3	4	33.0497
MPD5	mitral	paired	exp	cgp	3	5	26.2484
MPD5	mitral	paired	exp	cgp	3	6	23.6213
MPD5	mitral	paired	exp	cgp	3	7	21.5698
MPD5	mitral	paired	exp	cgp	3	8	21.732
MPD5	mitral	paired	exp	cgp	3	9	23.9881
MPD5	mitral	paired	exp	cgp	3	10	19.4749
MPD5	mitral	paired	exp	cgp	3	11	52.8982
MPD5	mitral	paired	exp	cgp	3	12	27.0448
MPD5	mitral	paired	exp	cgp	3	13	46.5915
MPD5	mitral	paired	exp	cgp	3	14	65.4625
MPD5	mitral	paired	exp	cgp	3	15	61.0225
MPD5	mitral	paired	exp	cgp	3	16	71.9128
MPD5	mitral	paired	exp	cgp	3	17	52.3129
MPD5	mitral	paired	exp	cgp	3	18	31.9788
MPD5	mitral	paired	exp	cgp	3	19	69.5682
MPD5	mitral	paired	exp	cgp	3	20	56.2313
MPD5	mitral	paired	exp	cgp	3	21	28.863
MPD5	mitral	paired	exp	cgp	3	22	45.6066
MPD6	mitral	paired	exp	cgp	1	1	26.8355
MPD6	mitral	paired	exp	cgp	1	2	20.2647
MPD6	mitral	paired	exp	cgp	1	3	20.4459
MPD6	mitral	paired	exp	cgp	1	4	16.0284
MPD6	mitral	paired	exp	cgp	1	5	14.7436
MPD6	mitral	paired	exp	cgp	1	6	12.7578
MPD6	mitral	paired	exp	cgp	1	7	20.2748
MPD6	mitral	paired	exp	cgp	1	8	23.2107
MPD6	mitral	paired	exp	cgp	1	9	22.6166
MPD6	mitral	paired	exp	cgp	1	10	22.3982
MPD6	mitral	paired	exp	cgp	1	11	3.10126
MPD6	mitral	paired	exp	cgp	1	12	5.52557
MPD6	mitral	paired	exp	cgp	1	13	24.3962
MPD6	mitral	paired	exp	cgp	1	14	17.1026
MPD6	mitral	paired	exp	cgp	1	15	14.5137
MPD6	mitral	paired	exp	cgp	1	16	16.4113
MPD6	mitral	paired	exp	cgp	1	17	14.2425
MPD6	mitral	paired	exp	cgp	1	18	27.8225
MPD6	mitral	paired	exp	cgp	1	19	23.9168
MPD6	mitral	paired	exp	cgp	1	20	14.9597
MPD6	mitral	paired	exp	cgp	1	21	23.5995
MPD6	mitral	paired	exp	cgp	1	22	17.7527
MPD6	mitral	paired	exp	cgp	1	23	8.62634
MPD6	mitral	paired	exp	cgp	1	24	8.30078
MPD6	mitral	paired	exp	cgp	1	25	6.68854
MPD6	mitral	paired	exp	cgp	1	26	14.4298
MPD6	mitral	paired	exp	cgp	1	27	25.6556
MPD6	mitral	paired	exp	cgp	1	28	11.5054
MPD6	mitral	paired	exp	cgp	1	29	21.8478
MPD6	mitral	paired	exp	cgp	1	30	17.6226
MPD6	mitral	paired	exp	cgp	1	31	19.1065
MPD6	mitral	paired	exp	cgp	1	32	22.6258
MPD6	mitral	paired	exp	cgp	1	33	11.2683
MPD6	mitral	paired	exp	cgp	1	34	16.0309
MPD6	mitral	paired	exp	cgp	1	35	24.9046
MPD6	mitral	paired	exp	cgp	1	36	20.6392
MPD6	mitral	paired	exp	cgp	1	37	12.1905
MPD6	mitral	paired	exp	cgp	1	38	2.61321
MPD6	mitral	paired	exp	cgp	1	39	10.8394
MPD6	mitral	paired	exp	cgp	1	40	10.0318
MPD6	mitral	paired	exp	cgp	1	41	12.2108
MPD6	mitral	paired	exp	cgp	1	42	11.8672
MPD6	mitral	paired	exp	cgp	1	43	15.9967
MPD6	mitral	paired	exp	cgp	2	1	31.408
MPD6	mitral	paired	exp	cgp	2	2	51.721
MPD6	mitral	paired	exp	cgp	2	3	50.0912
MPD6	mitral	paired	exp	cgp	2	4	13.9808
MPD6	mitral	paired	exp	cgp	2	5	-8.55446
MPD6	mitral	paired	exp	cgp	2	6	0.688671
MPD6	mitral	paired	exp	cgp	2	7	30.1751
MPD6	mitral	paired	exp	cgp	2	8	23.9241
MPD6	mitral	paired	exp	cgp	2	9	37.7407
MPD6	mitral	paired	exp	cgp	2	10	39.8992
MPD6	mitral	paired	exp	cgp	2	11	0.326881
MPD6	mitral	paired	exp	cgp	2	12	21.2676
MPD6	mitral	paired	exp	cgp	2	13	25.3936
MPD6	mitral	paired	exp	cgp	2	14	35.6887
MPD6	mitral	paired	exp	cgp	2	15	50.7839
MPD6	mitral	paired	exp	cgp	2	16	36.9062
MPD6	mitral	paired	exp	cgp	2	17	32.9009
MPD6	mitral	paired	exp	cgp	2	18	34.0368
MPD6	mitral	paired	exp	cgp	2	19	52.4094
MPD6	mitral	paired	exp	cgp	2	20	-10.007
MPD6	mitral	paired	exp	cgp	2	21	-5.44527
MPD6	mitral	paired	exp	cgp	2	22	34.166
MPD6	mitral	paired	exp	cgp	2	23	63.5565
MPD6	mitral	paired	exp	cgp	2	24	63.9547
MPD6	mitral	paired	exp	cgp	2	25	32.7421
MPD6	mitral	paired	exp	cgp	2	26	8.4416
MPD6	mitral	paired	exp	cgp	2	27	38.3178
MPD6	mitral	paired	exp	cgp	2	28	25.5343
MPD6	mitral	paired	exp	cgp	2	29	10.4774
MPD6	mitral	paired	exp	cgp	2	30	39.4543
MPD6	mitral	paired	exp	cgp	2	31	43.3417
MPD6	mitral	paired	exp	cgp	2	32	-11.6171
MPD6	mitral	paired	exp	cgp	2	33	0.251326
MPD6	mitral	paired	exp	cgp	2	34	-8.60436
MPD6	mitral	paired	exp	cgp	2	35	0.562215
MPD6	mitral	paired	exp	cgp	2	36	45.0185
MPD6	mitral	paired	exp	cgp	2	37	16.9624
MPD6	mitral	paired	exp	cgp	2	38	50.4553
MPD6	mitral	paired	exp	cgp	2	39	-5.76862
MPD6	mitral	paired	exp	cgp	2	40	42.2015
MPD6	mitral	paired	exp	cgp	2	41	15.3098
MPD6	mitral	paired	exp	cgp	2	42	13.8248
MPD6	mitral	paired	exp	cgp	2	43	-9.87376
MPD6	mitral	paired	exp	cgp	3	1	40.9244
MPD6	mitral	paired	exp	cgp	3	2	34.4187
MPD6	mitral	paired	exp	cgp	3	3	36.5918
MPD6	mitral	paired	exp	cgp	3	4	26.4172
MPD6	mitral	paired	exp	cgp	3	5	29.2831
MPD6	mitral	paired	exp	cgp	3	6	43.7598
MPD6	mitral	paired	exp	cgp	3	7	58.576
MPD6	mitral	paired	exp	cgp	3	8	49.4963
MPD6	mitral	paired	exp	cgp	3	9	62.1592
MPD6	mitral	paired	exp	cgp	3	10	60.6765
MPD6	mitral	paired	exp	cgp	3	11	24.9174
MPD6	mitral	paired	exp	cgp	3	12	40.8249
MPD6	mitral	paired	exp	cgp	3	13	69.659
MPD6	mitral	paired	exp	cgp	3	14	12.5021
MPD6	mitral	paired	exp	cgp	3	15	19.9235
MPD6	mitral	paired	exp	cgp	3	16	28.5726
MPD6	mitral	paired	exp	cgp	3	17	10.0985
MPD6	mitral	paired	exp	cgp	3	18	11.0705
MPD6	mitral	paired	exp	cgp	3	19	11.362
MPD6	mitral	paired	exp	cgp	3	20	11.0793
MPD6	mitral	paired	exp	cgp	3	21	30.0235
MPD6	mitral	paired	exp	cgp	3	22	34.5206
MPD6	mitral	paired	exp	cgp	3	23	23.8727
MPD6	mitral	paired	exp	cgp	3	24	44.2156
MPD6	mitral	paired	exp	cgp	3	25	23.6986
MPD6	mitral	paired	exp	cgp	3	26	50.9243
MPD6	mitral	paired	exp	cgp	3	27	35.5796
MPD6	mitral	paired	exp	cgp	3	28	41.1593
MPD6	mitral	paired	exp	cgp	3	29	36.1188
MPD6	mitral	paired	exp	cgp	3	30	14.4383
MPD6	mitral	paired	exp	cgp	3	31	36.6654
MPD6	mitral	paired	exp	cgp	3	32	36.6872
MPD6	mitral	paired	exp	cgp	3	33	10.8907
MPD6	mitral	paired	exp	cgp	3	34	34.2411
MPD6	mitral	paired	exp	cgp	3	35	35.1466
MPD6	mitral	paired	exp	cgp	3	36	47.2956
MPD6	mitral	paired	exp	cgp	3	37	90.2546
MPD6	mitral	paired	exp	cgp	3	38	39.9574
MPD6	mitral	paired	exp	cgp	3	39	35.0224
MPD6	mitral	paired	exp	cgp	3	40	66.7953
MPD6	mitral	paired	exp	cgp	3	41	67.1931
MPD6	mitral	paired	exp	cgp	3	42	18.9038
MPD6	mitral	paired	exp	cgp	3	43	15.8231
MPD6	mitral	paired	exp	cgp	3	44	50.2898
MPD6	mitral	paired	exp	cgp	3	45	40.776
MPD6	mitral	paired	exp	cgp	3	46	17.8766
MPD6	mitral	paired	exp	cgp	3	47	14.3786
MPD6	mitral	paired	exp	cgp	3	48	49.899
MPD6	mitral	paired	exp	cgp	3	49	42.484
MPV1	mitral	paired	exp	vehicle	1	1	-23.4445
MPV1	mitral	paired	exp	vehicle	1	2	-24.7974
MPV1	mitral	paired	exp	vehicle	1	3	-31.7647
MPV1	mitral	paired	exp	vehicle	1	4	-28.3578
MPV1	mitral	paired	exp	vehicle	1	5	-35.0677
MPV1	mitral	paired	exp	vehicle	1	6	-28.8748
MPV1	mitral	paired	exp	vehicle	1	7	-29.1961
MPV1	mitral	paired	exp	vehicle	1	8	-33.156
MPV1	mitral	paired	exp	vehicle	1	9	-31.2277
MPV1	mitral	paired	exp	vehicle	1	10	-31.4181
MPV1	mitral	paired	exp	vehicle	1	11	-30.2132
MPV1	mitral	paired	exp	vehicle	1	12	-31.0599
MPV1	mitral	paired	exp	vehicle	1	13	-31.194
MPV1	mitral	paired	exp	vehicle	1	14	-35.5303
MPV1	mitral	paired	exp	vehicle	1	15	-34.7377
MPV1	mitral	paired	exp	vehicle	1	16	-43.1196
MPV1	mitral	paired	exp	vehicle	1	17	-34.155
MPV1	mitral	paired	exp	vehicle	1	18	-32.322
MPV1	mitral	paired	exp	vehicle	1	19	-33.7808
MPV1	mitral	paired	exp	vehicle	1	20	-47.4372
MPV1	mitral	paired	exp	vehicle	1	21	-48.1913
MPV1	mitral	paired	exp	vehicle	2	1	-14.5601
MPV1	mitral	paired	exp	vehicle	2	2	-7.95853
MPV1	mitral	paired	exp	vehicle	2	3	-13.5174
MPV1	mitral	paired	exp	vehicle	2	4	-9.31625
MPV1	mitral	paired	exp	vehicle	2	5	-15.5855
MPV1	mitral	paired	exp	vehicle	2	6	-14.0754
MPV1	mitral	paired	exp	vehicle	2	7	-11.9819
MPV1	mitral	paired	exp	vehicle	2	8	-11.5733
MPV1	mitral	paired	exp	vehicle	2	9	-15.0002
MPV1	mitral	paired	exp	vehicle	2	10	-11.5605
MPV1	mitral	paired	exp	vehicle	2	11	-8.48392
MPV1	mitral	paired	exp	vehicle	2	12	-15.8791
MPV1	mitral	paired	exp	vehicle	2	13	-12.4298
MPV1	mitral	paired	exp	vehicle	2	14	-10.4529
MPV1	mitral	paired	exp	vehicle	2	15	-16.057
MPV1	mitral	paired	exp	vehicle	2	16	-3.95623
MPV1	mitral	paired	exp	vehicle	2	17	-10.4222
MPV1	mitral	paired	exp	vehicle	2	18	-15.0769
MPV1	mitral	paired	exp	vehicle	2	19	-17.9725
MPV1	mitral	paired	exp	vehicle	2	20	-6.07559
MPV1	mitral	paired	exp	vehicle	3	1	-22.5074
MPV1	mitral	paired	exp	vehicle	3	2	-5.14549
MPV1	mitral	paired	exp	vehicle	3	3	-19.6663
MPV1	mitral	paired	exp	vehicle	3	4	-19.4436
MPV1	mitral	paired	exp	vehicle	3	5	-23.0549
MPV1	mitral	paired	exp	vehicle	3	6	-9.51898
MPV1	mitral	paired	exp	vehicle	3	7	-23.2261
MPV1	mitral	paired	exp	vehicle	3	8	-19.2651
MPV1	mitral	paired	exp	vehicle	3	9	-11.6436
MPV1	mitral	paired	exp	vehicle	3	10	-8.94442
MPV1	mitral	paired	exp	vehicle	3	11	-24.0331
MPV2	mitral	paired	exp	vehicle	1	1	4.59295
MPV2	mitral	paired	exp	vehicle	1	2	14.8574
MPV2	mitral	paired	exp	vehicle	1	3	10.2806
MPV2	mitral	paired	exp	vehicle	1	4	11.0293
MPV2	mitral	paired	exp	vehicle	1	5	6.14544
MPV2	mitral	paired	exp	vehicle	1	6	2.92683
MPV2	mitral	paired	exp	vehicle	1	7	-2.99247
MPV2	mitral	paired	exp	vehicle	1	8	-3.24424
MPV2	mitral	paired	exp	vehicle	1	9	-0.188296
MPV2	mitral	paired	exp	vehicle	1	10	8.48588
MPV2	mitral	paired	exp	vehicle	1	11	3.51077
MPV2	mitral	paired	exp	vehicle	1	12	4.67612
MPV2	mitral	paired	exp	vehicle	1	13	10.4248
MPV2	mitral	paired	exp	vehicle	1	14	19.16
MPV2	mitral	paired	exp	vehicle	1	15	5.78066
MPV2	mitral	paired	exp	vehicle	1	16	2.83854
MPV2	mitral	paired	exp	vehicle	1	17	-5.17918
MPV2	mitral	paired	exp	vehicle	1	18	-10.1751
MPV2	mitral	paired	exp	vehicle	1	19	-1.49244
MPV2	mitral	paired	exp	vehicle	1	20	-4.33841
MPV2	mitral	paired	exp	vehicle	1	21	-2.02346
MPV2	mitral	paired	exp	vehicle	2	1	-15.8679
MPV2	mitral	paired	exp	vehicle	2	2	-13.5698
MPV2	mitral	paired	exp	vehicle	2	3	-6.31002
MPV2	mitral	paired	exp	vehicle	2	4	-3.63164
MPV2	mitral	paired	exp	vehicle	2	5	-4.21724
MPV2	mitral	paired	exp	vehicle	2	6	-14.5332
MPV2	mitral	paired	exp	vehicle	2	7	-8.68235
MPV2	mitral	paired	exp	vehicle	2	8	-7.28956
MPV2	mitral	paired	exp	vehicle	2	9	-16.2196
MPV2	mitral	paired	exp	vehicle	2	10	-13.31
MPV2	mitral	paired	exp	vehicle	2	11	-18.0659
MPV2	mitral	paired	exp	vehicle	2	12	-9.71213
MPV2	mitral	paired	exp	vehicle	2	13	-16.67
MPV2	mitral	paired	exp	vehicle	2	14	-8.20037
MPV2	mitral	paired	exp	vehicle	2	15	-8.91181
MPV2	mitral	paired	exp	vehicle	2	16	-0.693099
MPV2	mitral	paired	exp	vehicle	2	17	-7.73847
MPV2	mitral	paired	exp	vehicle	2	18	-12.0573
MPV2	mitral	paired	exp	vehicle	2	19	-3.12088
MPV2	mitral	paired	exp	vehicle	2	20	-1.46114
MPV2	mitral	paired	exp	vehicle	3	1	-13.5124
MPV2	mitral	paired	exp	vehicle	3	2	-8.70738
MPV2	mitral	paired	exp	vehicle	3	3	-6.5588
MPV2	mitral	paired	exp	vehicle	3	4	0.220355
MPV2	mitral	paired	exp	vehicle	3	5	-3.12045
MPV2	mitral	paired	exp	vehicle	3	6	0.0424108
MPV2	mitral	paired	exp	vehicle	3	7	-2.56195
MPV2	mitral	paired	exp	vehicle	3	8	-7.76467
MPV2	mitral	paired	exp	vehicle	3	9	0.570236
MPV2	mitral	paired	exp	vehicle	3	10	4.72209
MPV2	mitral	paired	exp	vehicle	3	11	-16.7453
MPV2	mitral	paired	exp	vehicle	3	12	-4.26702
MPV2	mitral	paired	exp	vehicle	3	13	-12.0567
MPV2	mitral	paired	exp	vehicle	3	14	-14.4699
MPV2	mitral	paired	exp	vehicle	3	15	-11.3912
MPV2	mitral	paired	exp	vehicle	3	16	-15.256
MPV2	mitral	paired	exp	vehicle	3	17	-14.3054
MPV2	mitral	paired	exp	vehicle	3	18	-7.7395
MPV2	mitral	paired	exp	vehicle	3	19	-5.23038
MPV2	mitral	paired	exp	vehicle	3	20	-3.99716
MPV2	mitral	paired	exp	vehicle	3	21	-25.9969
MPV2	mitral	paired	exp	vehicle	3	22	0.561474
MPV2	mitral	paired	exp	vehicle	3	23	-10.7556
MPV3	mitral	paired	exp	vehicle	1	1	-15.7555
MPV3	mitral	paired	exp	vehicle	1	2	-9.53406
MPV3	mitral	paired	exp	vehicle	1	3	1.00911
MPV3	mitral	paired	exp	vehicle	1	4	7.6437
MPV3	mitral	paired	exp	vehicle	1	5	-4.78986
MPV3	mitral	paired	exp	vehicle	1	6	-1.99552
MPV3	mitral	paired	exp	vehicle	1	7	-1.59554
MPV3	mitral	paired	exp	vehicle	1	8	-1.37303
MPV3	mitral	paired	exp	vehicle	1	9	8.48979
MPV3	mitral	paired	exp	vehicle	1	10	6.05873
MPV3	mitral	paired	exp	vehicle	1	11	2.26827
MPV3	mitral	paired	exp	vehicle	1	12	-12.7105
MPV3	mitral	paired	exp	vehicle	1	13	-0.619955
MPV3	mitral	paired	exp	vehicle	1	14	3.09698
MPV3	mitral	paired	exp	vehicle	1	15	-9.50746
MPV3	mitral	paired	exp	vehicle	1	16	-0.991964
MPV3	mitral	paired	exp	vehicle	1	17	-8.84686
MPV3	mitral	paired	exp	vehicle	1	18	-4.25734
MPV3	mitral	paired	exp	vehicle	2	1	-13.0717
MPV3	mitral	paired	exp	vehicle	2	2	-15.1433
MPV3	mitral	paired	exp	vehicle	2	3	-21.029
MPV3	mitral	paired	exp	vehicle	2	4	-22.2178
MPV3	mitral	paired	exp	vehicle	2	5	-17.2971
MPV3	mitral	paired	exp	vehicle	2	6	-16.0985
MPV3	mitral	paired	exp	vehicle	2	7	-6.5886
MPV3	mitral	paired	exp	vehicle	2	8	-14.225
MPV3	mitral	paired	exp	vehicle	2	9	-3.44115
MPV3	mitral	paired	exp	vehicle	2	10	0.828802
MPV3	mitral	paired	exp	vehicle	2	11	16.0827
MPV3	mitral	paired	exp	vehicle	2	12	-8.25371
MPV3	mitral	paired	exp	vehicle	2	13	-18.2305
MPV3	mitral	paired	exp	vehicle	2	14	-21.486
MPV3	mitral	paired	exp	vehicle	2	15	-3.20916
MPV3	mitral	paired	exp	vehicle	2	16	-7.9308
MPV3	mitral	paired	exp	vehicle	2	17	-24.4186
MPV3	mitral	paired	exp	vehicle	3	1	-13.1436
MPV3	mitral	paired	exp	vehicle	3	2	-15.1316
MPV3	mitral	paired	exp	vehicle	3	3	-0.548596
MPV3	mitral	paired	exp	vehicle	3	4	-1.53529
MPV3	mitral	paired	exp	vehicle	3	5	-20.9175
MPV3	mitral	paired	exp	vehicle	3	6	-16.8731
MPV3	mitral	paired	exp	vehicle	3	7	-17.6967
MPV3	mitral	paired	exp	vehicle	3	8	-10.8651
MPV3	mitral	paired	exp	vehicle	3	9	-15.1898
MPV3	mitral	paired	exp	vehicle	3	10	-6.52687
MPV3	mitral	paired	exp	vehicle	3	11	-3.75099
MPV3	mitral	paired	exp	vehicle	3	12	-6.39453
MPV3	mitral	paired	exp	vehicle	3	13	-1.83821
MPV3	mitral	paired	exp	vehicle	3	14	10.2802
MPV3	mitral	paired	exp	vehicle	3	15	-2.77707
MPV3	mitral	paired	exp	vehicle	3	16	-13.462
MPV3	mitral	paired	exp	vehicle	3	17	-29.23
MPV3	mitral	paired	exp	vehicle	3	18	-7.1026
MPV3	mitral	paired	exp	vehicle	3	19	-9.05525
MPV3	mitral	paired	exp	vehicle	3	20	11.7292
MSV1	mitral	paired	cont	vehicle	1	1	7.58473
MSV1	mitral	paired	cont	vehicle	1	2	2.11514
MSV1	mitral	paired	cont	vehicle	1	3	-5.94687
MSV1	mitral	paired	cont	vehicle	1	4	-1.5614
MSV1	mitral	paired	cont	vehicle	1	5	8.44563
MSV1	mitral	paired	cont	vehicle	1	6	-3.98274
MSV1	mitral	paired	cont	vehicle	1	7	-5.86153
MSV1	mitral	paired	cont	vehicle	1	8	-3.8031
MSV1	mitral	paired	cont	vehicle	1	9	-1.37145
MSV1	mitral	paired	cont	vehicle	1	10	-3.03772
MSV1	mitral	paired	cont	vehicle	1	11	-3.36424
MSV1	mitral	paired	cont	vehicle	1	12	-1.9477
MSV1	mitral	paired	cont	vehicle	1	13	-1.47003
MSV1	mitral	paired	cont	vehicle	1	14	1.23114
MSV1	mitral	paired	cont	vehicle	1	15	-4.64039
MSV1	mitral	paired	cont	vehicle	1	16	12.7374
MSV1	mitral	paired	cont	vehicle	1	17	-14.4779
MSV1	mitral	paired	cont	vehicle	1	18	-1.28224
MSV1	mitral	paired	cont	vehicle	1	19	-0.790252
MSV1	mitral	paired	cont	vehicle	1	20	-12.231
MSV1	mitral	paired	cont	vehicle	1	21	-7.60497
MSV1	mitral	paired	cont	vehicle	1	22	-1.79485
MSV1	mitral	paired	cont	vehicle	1	23	-0.313852
MSV1	mitral	paired	cont	vehicle	2	1	15.1916
MSV1	mitral	paired	cont	vehicle	2	2	6.05365
MSV1	mitral	paired	cont	vehicle	2	3	-21.0108
MSV1	mitral	paired	cont	vehicle	2	4	-23.2267
MSV1	mitral	paired	cont	vehicle	2	5	-9.36296
MSV1	mitral	paired	cont	vehicle	2	6	-15.2694
MSV1	mitral	paired	cont	vehicle	2	7	-19.3521
MSV1	mitral	paired	cont	vehicle	2	8	-29.2956
MSV1	mitral	paired	cont	vehicle	2	9	32.8004
MSV1	mitral	paired	cont	vehicle	2	10	-16.8097
MSV1	mitral	paired	cont	vehicle	2	11	-15.5301
MSV1	mitral	paired	cont	vehicle	2	12	-2.00719
MSV1	mitral	paired	cont	vehicle	2	13	-17.4245
MSV1	mitral	paired	cont	vehicle	2	14	-23.6704
MSV1	mitral	paired	cont	vehicle	2	15	15.3883
MSV1	mitral	paired	cont	vehicle	2	16	-32.5798
MSV1	mitral	paired	cont	vehicle	2	17	-10.4777
MSV1	mitral	paired	cont	vehicle	2	18	-20.3589
MSV1	mitral	paired	cont	vehicle	2	19	37.019
MSV1	mitral	paired	cont	vehicle	2	20	76.1262
MSV1	mitral	paired	cont	vehicle	3	1	12.686
MSV1	mitral	paired	cont	vehicle	3	2	4.4155
MSV1	mitral	paired	cont	vehicle	3	3	0.379608
MSV1	mitral	paired	cont	vehicle	3	4	22.228
MSV1	mitral	paired	cont	vehicle	3	5	0.056703
MSV1	mitral	paired	cont	vehicle	3	6	-11.6574
MSV1	mitral	paired	cont	vehicle	3	7	-10.0963
MSV1	mitral	paired	cont	vehicle	3	8	19.1386
MSV1	mitral	paired	cont	vehicle	3	9	14.1378
MSV1	mitral	paired	cont	vehicle	3	10	28.7034
MSV1	mitral	paired	cont	vehicle	3	11	2.20458
MSV1	mitral	paired	cont	vehicle	3	12	-6.59857
MSV1	mitral	paired	cont	vehicle	3	13	-8.06277
MSV1	mitral	paired	cont	vehicle	3	14	25.0072
MSV1	mitral	paired	cont	vehicle	3	15	-29.9878
MSV1	mitral	paired	cont	vehicle	3	16	-17.1864
MSV2	mitral	paired	cont	vehicle	1	1	-6.33956
MSV2	mitral	paired	cont	vehicle	1	2	-1.21058
MSV2	mitral	paired	cont	vehicle	1	3	-5.09139
MSV2	mitral	paired	cont	vehicle	1	4	-4.5302
MSV2	mitral	paired	cont	vehicle	1	5	-3.69183
MSV2	mitral	paired	cont	vehicle	1	6	1.63898
MSV2	mitral	paired	cont	vehicle	1	7	-4.68536
MSV2	mitral	paired	cont	vehicle	1	8	1.02327
MSV2	mitral	paired	cont	vehicle	1	9	-1.70003
MSV2	mitral	paired	cont	vehicle	1	10	0.180944
MSV2	mitral	paired	cont	vehicle	1	11	-4.9166
MSV2	mitral	paired	cont	vehicle	1	12	-7.97351
MSV2	mitral	paired	cont	vehicle	1	13	-8.56555
MSV2	mitral	paired	cont	vehicle	1	14	-10.1185
MSV2	mitral	paired	cont	vehicle	1	15	-12.5648
MSV2	mitral	paired	cont	vehicle	1	16	-8.24059
MSV2	mitral	paired	cont	vehicle	1	17	-9.74087
MSV2	mitral	paired	cont	vehicle	1	18	-9.62886
MSV2	mitral	paired	cont	vehicle	1	19	-9.35846
MSV2	mitral	paired	cont	vehicle	1	20	-6.38283
MSV2	mitral	paired	cont	vehicle	1	21	10.8169
MSV2	mitral	paired	cont	vehicle	2	1	-5.78898
MSV2	mitral	paired	cont	vehicle	2	2	3.59215
MSV2	mitral	paired	cont	vehicle	2	3	-5.98368
MSV2	mitral	paired	cont	vehicle	2	4	9.65398
MSV2	mitral	paired	cont	vehicle	2	5	4.43072
MSV2	mitral	paired	cont	vehicle	2	6	9.60553
MSV2	mitral	paired	cont	vehicle	2	7	4.59108
MSV2	mitral	paired	cont	vehicle	2	8	-12.4129
MSV2	mitral	paired	cont	vehicle	2	9	-19.214
MSV2	mitral	paired	cont	vehicle	2	10	-14.3934
MSV2	mitral	paired	cont	vehicle	2	11	-10.84
MSV2	mitral	paired	cont	vehicle	2	12	-21.1585
MSV2	mitral	paired	cont	vehicle	2	13	-12.6345
MSV2	mitral	paired	cont	vehicle	2	14	-22.2325
MSV2	mitral	paired	cont	vehicle	2	15	-26.5944
MSV2	mitral	paired	cont	vehicle	2	16	-11.0157
MSV2	mitral	paired	cont	vehicle	3	1	-7.98412
MSV2	mitral	paired	cont	vehicle	3	2	-8.8975
MSV2	mitral	paired	cont	vehicle	3	3	-6.25565
MSV2	mitral	paired	cont	vehicle	3	4	-5.34111
MSV2	mitral	paired	cont	vehicle	3	5	-6.22613
MSV2	mitral	paired	cont	vehicle	3	6	-2.22946
MSV2	mitral	paired	cont	vehicle	3	7	-5.6959
MSV2	mitral	paired	cont	vehicle	3	8	-3.17191
MSV2	mitral	paired	cont	vehicle	3	9	-1.36662
MSV2	mitral	paired	cont	vehicle	3	10	-4.14267
MSV2	mitral	paired	cont	vehicle	3	11	-4.17799
MSV2	mitral	paired	cont	vehicle	3	12	3.91532
MSV2	mitral	paired	cont	vehicle	3	13	-5.98236
MSV2	mitral	paired	cont	vehicle	3	14	-7.2782
MSV2	mitral	paired	cont	vehicle	3	15	-5.58956
MSV2	mitral	paired	cont	vehicle	3	16	1.10993
MSV2	mitral	paired	cont	vehicle	3	17	-1.69465
MSV2	mitral	paired	cont	vehicle	3	18	3.55229
MSV2	mitral	paired	cont	vehicle	3	19	-5.81526
MOV1	mitral	paired	cont	vehicle	1	1	7.35637
MOV1	mitral	paired	cont	vehicle	1	2	11.2281
MOV1	mitral	paired	cont	vehicle	1	3	6.39316
MOV1	mitral	paired	cont	vehicle	1	4	10.1539
MOV1	mitral	paired	cont	vehicle	1	5	13.7184
MOV1	mitral	paired	cont	vehicle	1	6	3.67998
MOV1	mitral	paired	cont	vehicle	1	7	3.13313
MOV1	mitral	paired	cont	vehicle	1	8	10.9796
MOV1	mitral	paired	cont	vehicle	1	9	-9.10023
MOV1	mitral	paired	cont	vehicle	1	10	-11.9471
MOV1	mitral	paired	cont	vehicle	1	11	-0.901321
MOV1	mitral	paired	cont	vehicle	1	12	-4.36195
MOV1	mitral	paired	cont	vehicle	1	13	-11.4218
MOV1	mitral	paired	cont	vehicle	1	14	-14.411
MOV1	mitral	paired	cont	vehicle	1	15	-15.7112
MOV1	mitral	paired	cont	vehicle	1	16	-16.8809
MOV1	mitral	paired	cont	vehicle	1	17	-14.2113
MOV1	mitral	paired	cont	vehicle	1	18	-11.1241
MOV1	mitral	paired	cont	vehicle	1	19	15.915
MOV1	mitral	paired	cont	vehicle	1	20	11.918
MOV1	mitral	paired	cont	vehicle	1	21	10.5858
MOV1	mitral	paired	cont	vehicle	2	1	-5.05123
MOV1	mitral	paired	cont	vehicle	2	2	-6.80482
MOV1	mitral	paired	cont	vehicle	2	3	4.83637
MOV1	mitral	paired	cont	vehicle	2	4	-9.40951
MOV1	mitral	paired	cont	vehicle	2	5	0.799533
MOV1	mitral	paired	cont	vehicle	2	6	-13.5216
MOV1	mitral	paired	cont	vehicle	2	7	-6.68844
MOV1	mitral	paired	cont	vehicle	2	8	-10.553
MOV1	mitral	paired	cont	vehicle	2	9	-9.46494
MOV1	mitral	paired	cont	vehicle	2	10	-26.869
MOV1	mitral	paired	cont	vehicle	2	11	-28.5831
MOV1	mitral	paired	cont	vehicle	2	12	-21.4225
MOV1	mitral	paired	cont	vehicle	2	13	-25.2748
MOV1	mitral	paired	cont	vehicle	2	14	-3.69871
MOV1	mitral	paired	cont	vehicle	2	15	-14.0702
MOV1	mitral	paired	cont	vehicle	2	16	-3.0406
MOV1	mitral	paired	cont	vehicle	2	17	-2.54587
MOV1	mitral	paired	cont	vehicle	2	18	4.86227
MOV1	mitral	paired	cont	vehicle	2	19	-3.68144
MOV1	mitral	paired	cont	vehicle	2	20	-13.9878
MOV1	mitral	paired	cont	vehicle	2	21	-18.541
MOV1	mitral	paired	cont	vehicle	2	22	-6.42688
MOV1	mitral	paired	cont	vehicle	2	23	-2.21169
MOV1	mitral	paired	cont	vehicle	2	24	-4.18308
MOV1	mitral	paired	cont	vehicle	2	25	-12.1655
MOV1	mitral	paired	cont	vehicle	2	26	1.60098
MOV1	mitral	paired	cont	vehicle	2	27	-1.59373
MOV1	mitral	paired	cont	vehicle	2	28	-1.64565
MOV1	mitral	paired	cont	vehicle	2	29	0.660942
MOV1	mitral	paired	cont	vehicle	3	1	25.1533
MOV1	mitral	paired	cont	vehicle	3	2	-12.3957
MOV1	mitral	paired	cont	vehicle	3	3	10.764
MOV1	mitral	paired	cont	vehicle	3	4	9.4338
MOV1	mitral	paired	cont	vehicle	3	5	0.0920885
MOV1	mitral	paired	cont	vehicle	3	6	2.60116
MOV1	mitral	paired	cont	vehicle	3	7	-12.2011
MOV1	mitral	paired	cont	vehicle	3	8	-0.949964
MOV1	mitral	paired	cont	vehicle	3	9	-15.1999
MOV1	mitral	paired	cont	vehicle	3	10	-13.6775
MOV1	mitral	paired	cont	vehicle	3	11	-7.02398
MOV1	mitral	paired	cont	vehicle	3	12	-17.6568
MOV1	mitral	paired	cont	vehicle	3	13	-12.9159
MOV1	mitral	paired	cont	vehicle	3	14	-18.8513
MOV1	mitral	paired	cont	vehicle	3	15	-9.46119
MOV1	mitral	paired	cont	vehicle	3	16	-14.4257
MOV1	mitral	paired	cont	vehicle	3	17	-10.2966
MOV1	mitral	paired	cont	vehicle	3	18	-7.11279
MOV1	mitral	paired	cont	vehicle	3	19	-11.1339
MOV1	mitral	paired	cont	vehicle	3	20	-0.434723
MOV1	mitral	paired	cont	vehicle	3	21	-0.144414
MOV1	mitral	paired	cont	vehicle	3	22	-0.367272
MOV1	mitral	paired	cont	vehicle	3	23	0.445414
MOV1	mitral	paired	cont	vehicle	3	24	3.48567
MOV1	mitral	paired	cont	vehicle	3	25	-1.98468
MOV2	mitral	paired	cont	vehicle	1	1	0.475271
MOV2	mitral	paired	cont	vehicle	1	2	-0.730718
MOV2	mitral	paired	cont	vehicle	1	3	5.64774
MOV2	mitral	paired	cont	vehicle	1	4	2.40233
MOV2	mitral	paired	cont	vehicle	1	5	5.83579
MOV2	mitral	paired	cont	vehicle	1	6	1.97242
MOV2	mitral	paired	cont	vehicle	1	7	-0.840193
MOV2	mitral	paired	cont	vehicle	1	8	-2.91398
MOV2	mitral	paired	cont	vehicle	1	9	-4.94314
MOV2	mitral	paired	cont	vehicle	1	10	-4.7734
MOV2	mitral	paired	cont	vehicle	1	11	-8.47074
MOV2	mitral	paired	cont	vehicle	1	12	-8.79081
MOV2	mitral	paired	cont	vehicle	1	13	-11.8557
MOV2	mitral	paired	cont	vehicle	1	14	-7.8447
MOV2	mitral	paired	cont	vehicle	1	15	-2.33133
MOV2	mitral	paired	cont	vehicle	1	16	2.29049
MOV2	mitral	paired	cont	vehicle	1	17	-6.79148
MOV2	mitral	paired	cont	vehicle	1	18	-10.9851
MOV2	mitral	paired	cont	vehicle	2	1	-15.6943
MOV2	mitral	paired	cont	vehicle	2	2	-7.18649
MOV2	mitral	paired	cont	vehicle	2	3	-9.41326
MOV2	mitral	paired	cont	vehicle	2	4	-10.5113
MOV2	mitral	paired	cont	vehicle	2	5	-2.00342
MOV2	mitral	paired	cont	vehicle	2	6	-4.43242
MOV2	mitral	paired	cont	vehicle	2	7	-10.5966
MOV2	mitral	paired	cont	vehicle	2	8	-7.90915
MOV2	mitral	paired	cont	vehicle	2	9	-11.7652
MOV2	mitral	paired	cont	vehicle	2	10	-13.5335
MOV2	mitral	paired	cont	vehicle	2	11	-9.19069
MOV2	mitral	paired	cont	vehicle	2	12	-9.03749
MOV2	mitral	paired	cont	vehicle	2	13	-4.37279
MOV2	mitral	paired	cont	vehicle	2	14	-5.29083
MOV2	mitral	paired	cont	vehicle	2	15	-5.81272
MOV2	mitral	paired	cont	vehicle	2	16	-4.67579
MOV2	mitral	paired	cont	vehicle	2	17	-10.1507
MOV2	mitral	paired	cont	vehicle	2	18	-16.4847
MOV2	mitral	paired	cont	vehicle	2	19	-6.23678
MOV2	mitral	paired	cont	vehicle	2	20	-6.26629
MOV2	mitral	paired	cont	vehicle	3	1	-8.69276
MOV2	mitral	paired	cont	vehicle	3	2	-8.26573
MOV2	mitral	paired	cont	vehicle	3	3	-4.70254
MOV2	mitral	paired	cont	vehicle	3	4	-7.08544
MOV2	mitral	paired	cont	vehicle	3	5	-4.9772
MOV2	mitral	paired	cont	vehicle	3	6	-12.9934
MOV2	mitral	paired	cont	vehicle	3	7	-8.44664
MOV2	mitral	paired	cont	vehicle	3	8	-6.23317
MOV2	mitral	paired	cont	vehicle	3	9	-7.7762
MOV2	mitral	paired	cont	vehicle	3	10	-10.1604
MOV2	mitral	paired	cont	vehicle	3	11	-10.6918
MOV2	mitral	paired	cont	vehicle	3	12	-8.07867
MOV2	mitral	paired	cont	vehicle	3	13	-5.08241
MOV2	mitral	paired	cont	vehicle	3	14	-5.11257
MOV2	mitral	paired	cont	vehicle	3	15	-11.398
MOV2	mitral	paired	cont	vehicle	3	16	-3.19855
MOV2	mitral	paired	cont	vehicle	3	17	-5.07721

[truncated: 19 more sheets: 2j, 2k, 2l, 3b, 3c, 3d, 3e, 4b, 4c, 4d, 4e, 4f, 4g, 4h, 5c, 5d, S1a, S1b, S2]
